# Supplementary material for: Biocidal Conditions in Low-Mars-Orbit Can Inactivate Bioburden on External Mars Spacecraft Surfaces and Dust Particles Within a Few Sols
Source: Microorganisms. 2026 May 20;14(5):1158. doi: 10.3390/microorganisms14051158 (PMC13209720; doi:10.3390/microorganisms14051158)
Supplement: Supplementary file 1 [file microorganisms-14-01158-s001.zip]

Archive with 5 entries (5 files):
- Schuerger et al_JPL Exps_supplemental_CL26_1557.pdf
- Table S1_data_Fig 3_CL26_1557.xlsx
- Table S2_data_Figs 4 and 5_CL26_1557.xlsx
- Table S3_data_Fig 6_CL26_1557.xlsx
- Table S4_data_Fig 8B.xlsx
