# Supplementary material for: Biocidal Conditions in Low-Mars-Orbit Can Inactivate Bioburden on External Mars Spacecraft Surfaces and Dust Particles Within a Few Sols
Source: Microorganisms. 2026 May 20;14(5):1158. doi: 10.3390/microorganisms14051158 (PMC13209720; doi:10.3390/microorganisms14051158)
Supplement: Supplementary file 1 [file microorganisms-14-01158-s001.zip › Table S1_data_Fig 3_CL26_1557.xlsx]

## Sheet: Authors
Andrew C. Schuerger 1, Petra Schwendner 1, Lisa Guan 2, Jerami Mennella 2, Nicholas Heinz 2, Ioannis Mikellides 2 and Brian G. Clement 2,*
1	Department of Plant Pathology, University of Florida, Gainesville, FL 32611, USA; schuerg@ufl.edu (A.C.S.); science.schwendner@outlook.com (P.S.)
2	Jet Propulsion Laboratory, California Institute of Technology, Pasadena, CA 91109, USA; lisa.guan@jpl.nasa.gov (L.G.); jerami.mennella@jpl.nasa.gov (J.M.); nicholas.a.heinz@jpl.nasa.gov (N.H.); ioannis.g.mikellides@jpl.nasa.gov (I.M.)
*	Correspondence: brian.g.clement@jpl.nasa.gov
Funding support to the University of Florida for the creation of this work was provided by the Jet Propulsion Laboratory, California Institute of Technology, under grant JPL-1694993. Funding support to the Jet Propulsion Laboratory, California Institute of Technology, was provided as part of the Mars Sample Return Program under a contract with the National Aeronautics and Space Administration (80…

## Sheet: A. fumigatus
Table S1: Aspergillus fumigatus ISSFT-021
1 sol LMO simulations in PAC
Started = 08-21-23
UV exposed coupons are given as n = 32 for each temperature tested.
Average PAC pressure = 4.0e-6 mbar.
**Numbers in column <F> are given on a "per coupon basis" including all dilutions used in the assays
[-] and [+] in column <G> refer to growth in TSB of UV-exposed coupons previously processed with PVA peels.
			UV lamp		**	TSB assay
Temp	Treatment	Exp	Quadrant	Rep	MPN	of coupon
37	T0	1	na	1	166000	na
37	T0	1	na	2	193000	na
37	T0	1	na	3	147000	na
37	T0	1	na	4	133000	na
37	T0	2	na	5	214000	na
37	T0	2	na	6	221000	na
37	T0	2	na	7	214000	na
37	T0	2	na	8	166000	na
37	Lab	1	na	1	139000	na
37	Lab	1	na	2	166000	na
37	Lab	1	na	3	166000	na
37	Lab	1	na	4	253000	na
37	Lab	2	na	5	221000	na
37	Lab	2	na	6	128000	na
37	Lab	2	na	7	193000	na
37	Lab	2	na	8	253000	na
37	PAC	1	na	1	166000	na
37	PAC	1	na	2	101000	na
37	PAC	1	na	3	147000	na
37	PAC	1	na	4	147000	na
37	PAC	2	na	5	169000	na
37	PAC	2	na	6	193000	na
37	PAC	2	na	7	166000	na
37	PAC	2	na	8	128000	na
37	1_Sol	1	1	1	15	[-]
37	1_Sol	1	1	2	0	[+]
37	1_Sol	1	1	3	0	[-]
37	1_Sol	1	1	4	0	[-]
37	1_Sol	1	2	5	0	[-]
37	1_Sol	1	2	6	0	[-]
37	1_Sol	1	2	7	0	[-]
37	1_Sol	1	2	8	0	[-]
37	1_Sol	1	3	9	30	[-]
37	1_Sol	1	3	10	0	[-]
37	1_Sol	1	3	11	5	[-]
37	1_Sol	1	3	12	15	[-]
37	1_Sol	1	4	13	0	[-]
37	1_Sol	1	4	14	0	[-]
37	1_Sol	1	4	15	0	[-]
37	1_Sol	1	4	16	15	[-]
37	1_Sol	2	1	17	25	[-]
37	1_Sol	2	1	18	20	[+]
37	1_Sol	2	1	19	120	[-]
37	1_Sol	2	1	20	0	[-]
37	1_Sol	2	2	21	0	[-]
37	1_Sol	2	2	22	0	[-]
37	1_Sol	2	2	23	0	[-]
37	1_Sol	2	2	24	0	[-]
37	1_Sol	2	3	25	0	[-]
37	1_Sol	2	3	26	0	[-]
37	1_Sol	2	3	27	50	[-]
37	1_Sol	2	3	28	0	[-]
37	1_Sol	2	4	29	0	[+]
37	1_Sol	2	4	30	5	[-]
37	1_Sol	2	4	31	5	[-]
37	1_Sol	2	4	32	5	[-]
15	T0	1	na	1	62200	na
15	T0	1	na	2	93300	na
15	T0	1	na	3	62200	na
15	T0	1	na	4	130000	na
15	T0	2	na	5	193000	na
15	T0	2	na	6	193000	na
15	T0	2	na	7	288000	na
15	T0	2	na	8	228000	na
15	Lab	1	na	1	109000	na
15	Lab	1	na	2	150000	na
15	Lab	1	na	3	130000	na
15	Lab	1	na	4	93300	na
15	Lab	2	na	5	228000	na
15	Lab	2	na	6	228000	na
15	Lab	2	na	7	197000	na
15	Lab	2	na	8	228000	na
15	PAC	1	na	1	109000	na
15	PAC	1	na	2	109000	na
15	PAC	1	na	3	93300	na
15	PAC	1	na	4	93300	na
15	PAC	2	na	5	228000	na
15	PAC	2	na	6	228000	na
15	PAC	2	na	7	150000	na
15	PAC	2	na	8	150000	na
15	1_Sol	1	1	1	30	[-]
15	1_Sol	1	1	2	10	[-]
15	1_Sol	1	1	3	15	[-]
15	1_Sol	1	1	4	0	[-]
15	1_Sol	1	2	5	25	[-]
15	1_Sol	1	2	6	15	[-]
15	1_Sol	1	2	7	0	[-]
15	1_Sol	1	2	8	5	[-]
15	1_Sol	1	3	9	0	[-]
15	1_Sol	1	3	10	0	[-]
15	1_Sol	1	3	11	0	[-]
15	1_Sol	1	3	12	5	[-]
15	1_Sol	1	4	13	0	[-]
15	1_Sol	1	4	14	0	[-]
15	1_Sol	1	4	15	0	[-]
15	1_Sol	1	4	16	5	[-]
15	1_Sol	2	1	17	5	[-]
15	1_Sol	2	1	18	0	[-]
15	1_Sol	2	1	19	5	[-]
15	1_Sol	2	1	20	0	[+]
15	1_Sol	2	2	21	30	[-]
15	1_Sol	2	2	22	5	[-]
15	1_Sol	2	2	23	60	[-]
15	1_Sol	2	2	24	10	[-]
15	1_Sol	2	3	25	0	[-]
15	1_Sol	2	3	26	0	[-]
15	1_Sol	2	3	27	0	[-]
15	1_Sol	2	3	28	80	[-]
15	1_Sol	2	4	29	0	[-]
15	1_Sol	2	4	30	5	[-]
15	1_Sol	2	4	31	0	[-]
15	1_Sol	2	4	32	5	[-]

## Sheet: B. pumilus
Table S1: Bacillus pumilus SAFR-032
1 sol LMO simulations in PAC
Started = 08-21-23
UV exposed coupons are given as n = 32 for each temperature tested.
Average PAC pressure = 4.0e-6 mbar.
**Numbers in column <F> are given on a "per coupon basis" including all dilutions used in the assays
[-] and [+] in column <G> refer to growth in TSB of UV-exposed coupons previously processed with PVA peels.
			UV lamp		**	TSB assay
Temp	Treatment	Exp	Quadrant	Rep	MPN	of coupons
37	T0	1	na	1	1330000	na
37	T0	1	na	2	933000	na
37	T0	1	na	3	622000	na
37	T0	1	na	4	622000	na
37	T0	2	na	5	1500000	na
37	T0	2	na	6	1710000	na
37	T0	2	na	7	2280000	na
37	T0	2	na	8	1970000	na
37	Lab	1	na	1	1160000	na
37	Lab	1	na	2	1500000	na
37	Lab	1	na	3	1970000	na
37	Lab	1	na	4	742000	na
37	Lab	2	na	5	1970000	na
37	Lab	2	na	6	742000	na
37	Lab	2	na	7	1960000	na
37	Lab	2	na	8	1500000	na
37	PAC	1	na	1	1410000	na
37	PAC	1	na	2	1500000	na
37	PAC	1	na	3	1010000	na
37	PAC	1	na	4	792000	na
37	PAC	2	na	5	1710000	na
37	PAC	2	na	6	1500000	na
37	PAC	2	na	7	1500000	na
37	PAC	2	na	8	792000	na
37	1_Sol	1	1	1	0	[-]
37	1_Sol	1	1	2	0	[-]
37	1_Sol	1	1	3	0	[-]
37	1_Sol	1	1	4	5	[-]
37	1_Sol	1	2	5	0	[-]
37	1_Sol	1	2	6	0	[-]
37	1_Sol	1	2	7	0	[-]
37	1_Sol	1	2	8	0	[-]
37	1_Sol	1	3	9	0	[-]
37	1_Sol	1	3	10	0	[-]
37	1_Sol	1	3	11	0	[-]
37	1_Sol	1	3	12	0	[-]
37	1_Sol	1	4	13	0	[-]
37	1_Sol	1	4	14	0	[-]
37	1_Sol	1	4	15	0	[-]
37	1_Sol	1	4	16	5	[-]
37	1_Sol	2	1	17	0	[-]
37	1_Sol	2	1	18	0	[-]
37	1_Sol	2	1	19	0	[-]
37	1_Sol	2	1	20	0	[-]
37	1_Sol	2	2	21	0	[-]
37	1_Sol	2	2	22	0	[-]
37	1_Sol	2	2	23	0	[-]
37	1_Sol	2	2	24	0	[-]
37	1_Sol	2	3	25	5	[-]
37	1_Sol	2	3	26	0	[-]
37	1_Sol	2	3	27	0	[-]
37	1_Sol	2	3	28	10	[-]
37	1_Sol	2	4	29	0	[-]
37	1_Sol	2	4	30	0	[-]
37	1_Sol	2	4	31	0	[-]
37	1_Sol	2	4	32	5	[-]
15	T0	1	na	1	4080000	na
15	T0	1	na	2	1160000	na
15	T0	1	na	3	4160000	na
15	T0	1	na	4	1010000	na
15	T0	2	na	5	1660000	na
15	T0	2	na	6	2140000	na
15	T0	2	na	7	2230000	na
37	T0	2	na	8	2660000	na
15	Lab	1	na	1	2750000	na
15	Lab	1	na	2	3810000	na
15	Lab	1	na	3	2140000	na
15	Lab	1	na	4	4160000	na
15	Lab	2	na	5	1660000	na
15	Lab	2	na	6	1550000	na
15	Lab	2	na	7	2400000	na
37	Lab	2	na	8	3340000	na
15	PAC	1	na	1	3290000	na
15	PAC	1	na	2	2140000	na
15	PAC	1	na	3	4350000	na
15	PAC	1	na	4	2880000	na
15	PAC	2	na	5	2400000	na
15	PAC	2	na	6	1930000	na
15	PAC	2	na	7	2880000	na
37	PAC	2	na	8	2330000	na
15	1_Sol	1	1	1	10	[-]
15	1_Sol	1	1	2	15	[-]
15	1_Sol	1	1	3	0	[-]
15	1_Sol	1	1	4	15	[-]
15	1_Sol	1	2	5	0	[-]
15	1_Sol	1	2	6	5	[-]
15	1_Sol	1	2	7	0	[-]
15	1_Sol	1	2	8	0	[-]
15	1_Sol	1	3	9	10	[-]
15	1_Sol	1	3	10	0	[-]
15	1_Sol	1	3	11	0	[-]
15	1_Sol	1	3	12	0	[-]
15	1_Sol	1	4	13	0	[-]
15	1_Sol	1	4	14	0	[-]
15	1_Sol	1	4	15	10	[-]
37	1_Sol	1	4	16	0	[-]
15	1_Sol	2	1	17	0	[-]
15	1_Sol	2	1	18	0	[-]
15	1_Sol	2	1	19	0	[-]
15	1_Sol	2	1	20	0	[-]
15	1_Sol	2	2	21	0	[-]
15	1_Sol	2	2	22	5	[-]
15	1_Sol	2	2	23	0	[-]
15	1_Sol	2	2	24	0	[-]
15	1_Sol	2	3	25	0	[-]
15	1_Sol	2	3	26	0	[-]
15	1_Sol	2	3	27	0	[-]
15	1_Sol	2	3	28	0	[-]
15	1_Sol	2	4	29	0	[-]
15	1_Sol	2	4	30	0	[-]
15	1_Sol	2	4	31	0	[-]
15	1_Sol	2	4	32	0	[+]

## Sheet: G. stearo
Table S1: Geobacillus stearothermophilus ATCC 12980
1 sol LMO simulations in PAC
Started = 08-21-23
UV exposed coupons are given as n = 32 for each temperature tested.
Average PAC pressure = 4.0e-6 mbar.
**Numbers in column <F> are given on a "per coupon basis" including all dilutions used in the assays
[-] and [+] in column <G> refer to growth in TSB of UV-exposed coupons previously processed with PVA peels.
			UV lamp		**	TSB assay
Temp	Treatment	Exp	Quadrant	Rep	MPN	of coupons
37	T0	1	na	1	818000	na
37	T0	1	na	2	589000	na
37	T0	1	na	3	589000	na
37	T0	1	na	4	1090000	na
37	T0	2	na	5	1300000	na
37	T0	2	na	6	933000	na
37	T0	2	na	7	742000	na
37	T0	2	na	8	589000	na
37	Lab	1	na	1	493000	na
37	Lab	1	na	2	493000	na
37	Lab	1	na	3	589000	na
37	Lab	1	na	4	474000	na
37	Lab	2	na	5	933000	na
37	Lab	2	na	6	561000	na
37	Lab	2	na	7	493000	na
37	Lab	2	na	8	1160000	na
37	PAC	1	na	1	589000	na
37	PAC	1	na	2	589000	na
37	PAC	1	na	3	792000	na
37	PAC	1	na	4	589000	na
37	PAC	2	na	5	742000	na
37	PAC	2	na	6	376000	na
37	PAC	2	na	7	589000	na
37	PAC	2	na	8	493000	na
37	1_Sol	1	1	1	0	[-]
37	1_Sol	1	1	2	0	[-]
37	1_Sol	1	1	3	0	[-]
37	1_Sol	1	1	4	0	[-]
37	1_Sol	1	2	5	0	[-]
37	1_Sol	1	2	6	0	[-]
37	1_Sol	1	2	7	0	[-]
37	1_Sol	1	2	8	0	[-]
37	1_Sol	1	3	9	0	[-]
37	1_Sol	1	3	10	0	[-]
37	1_Sol	1	3	11	0	[-]
37	1_Sol	1	3	12	0	[-]
37	1_Sol	1	4	13	0	[-]
37	1_Sol	1	4	14	0	[-]
37	1_Sol	1	4	15	0	[-]
37	1_Sol	1	4	16	0	[-]
37	1_Sol	2	1	17	0	[-]
37	1_Sol	2	1	18	0	[-]
37	1_Sol	2	1	19	0	[-]
37	1_Sol	2	1	20	0	[-]
37	1_Sol	2	2	21	0	[-]
37	1_Sol	2	2	22	0	[-]
37	1_Sol	2	2	23	0	[-]
37	1_Sol	2	2	24	0	[-]
37	1_Sol	2	3	25	0	[-]
37	1_Sol	2	3	26	0	[-]
37	1_Sol	2	3	27	5	[-]
37	1_Sol	2	3	28	0	[-]
37	1_Sol	2	4	29	0	[-]
37	1_Sol	2	4	30	0	[-]
37	1_Sol	2	4	31	0	[-]
37	1_Sol	2	4	32	0	[-]
15	T0	1	na	1	1500000	na
15	T0	1	na	2	589000	na
15	T0	1	na	3	792000	na
15	T0	1	na	4	1160000	na
15	T0	2	na	5	589000	na
15	T0	2	na	6	933000	na
15	T0	2	na	7	1500000	na
15	T0	2	na	8	933000	na
15	Lab	1	na	1	589000	na
15	Lab	1	na	2	742000	na
15	Lab	1	na	3	589000	na
15	Lab	1	na	4	1160000	na
15	Lab	2	na	5	700000	na
15	Lab	2	na	6	622000	na
15	Lab	2	na	7	589000	na
15	Lab	2	na	8	872000	na
15	PAC	1	na	1	1160000	na
15	PAC	1	na	2	872000	na
15	PAC	1	na	3	1090000	na
15	PAC	1	na	4	1160000	na
15	PAC	2	na	5	742000	na
15	PAC	2	na	6	933000	na
15	PAC	2	na	7	493000	na
15	PAC	2	na	8	792000	na
15	1_Sol	1	1	1	0	[-]
15	1_Sol	1	1	2	0	[-]
15	1_Sol	1	1	3	10	[-]
15	1_Sol	1	1	4	0	[-]
15	1_Sol	1	2	5	5	[-]
15	1_Sol	1	2	6	0	[-]
15	1_Sol	1	2	7	20	[-]
15	1_Sol	1	2	8	0	[-]
15	1_Sol	1	3	9	0	[-]
15	1_Sol	1	3	10	0	[-]
15	1_Sol	1	3	11	0	[-]
15	1_Sol	1	3	12	0	[-]
15	1_Sol	1	4	13	0	[-]
15	1_Sol	1	4	14	0	[-]
15	1_Sol	1	4	15	0	[-]
15	1_Sol	1	4	16	0	[-]
15	1_Sol	2	1	17	5	[-]
15	1_Sol	2	1	18	0	[-]
15	1_Sol	2	1	19	0	[-]
15	1_Sol	2	1	20	0	[-]
15	1_Sol	2	2	21	10	[-]
15	1_Sol	2	2	22	0	[-]
15	1_Sol	2	2	23	0	[-]
15	1_Sol	2	2	24	5	[-]
15	1_Sol	2	3	25	0	[-]
15	1_Sol	2	3	26	0	[-]
15	1_Sol	2	3	27	0	[-]
15	1_Sol	2	3	28	5	[-]
15	1_Sol	2	4	29	5	[-]
15	1_Sol	2	4	30	10	[-]
15	1_Sol	2	4	31	0	[-]
15	1_Sol	2	4	32	0	[-]

## Sheet: N onofrii
Table S1: Naganishia onofrii DBVPG 5303
1 sol LMO simulations in PAC
Started = 08-21-23
UV exposed coupons are given as n = 32 for each temperature tested.
Average PAC pressure = 4.0e-6 mbar.
**Numbers in column <F> are given on a "per coupon basis" including all dilutions used in the assays
[-] and [+] in column <G> refer to growth in TSB of UV-exposed coupons previously processed with PVA peels.
				**	TSB assay
Temp	Treatment	Exp	Rep	MPN	of coupon
37	T0	1	1	10900	na
37	T0	1	2	17100	na
37	T0	1	3	10900	na
37	T0	1	4	9330	na
37	T0	2	5	15000	na
37	T0	2	6	15000	na
37	T0	2	7	10100	na
37	T0	2	8	4740	na
37	Lab	1	1	11600	na
37	Lab	1	2	18800	na
37	Lab	1	3	13000	na
37	Lab	1	4	17000	na
37	Lab	2	5	37200	na
37	Lab	2	6	37200	na
37	Lab	2	7	33400	na
37	Lab	2	8	26300	na
37	PAC	1	1	38800	na
37	PAC	1	2	32400	na
37	PAC	1	3	26300	na
37	PAC	1	4	62200	na
37	PAC	2	5	22100	na
37	PAC	2	6	39900	na
37	PAC	2	7	16600	na
37	PAC	2	8	58900	na
37	1_Sol	1	1	0	[-]
37	1_Sol	1	2	10	[-]
37	1_Sol	1	3	0	[-]
37	1_Sol	1	4	0	[-]
37	1_Sol	1	5	0	[-]
37	1_Sol	1	6	0	[-]
37	1_Sol	1	7	0	[-]
37	1_Sol	1	8	0	[-]
37	1_Sol	1	9	0	[-]
37	1_Sol	1	10	0	[-]
37	1_Sol	1	11	0	[-]
37	1_Sol	1	12	5	[-]
37	1_Sol	1	13	0	[-]
37	1_Sol	1	14	10	[-]
37	1_Sol	1	15	0	[-]
37	1_Sol	1	16	0	[-]
37	1_Sol	2	1	5	[-]
37	1_Sol	2	2	5	[+]
37	1_Sol	2	3	5	[+]
37	1_Sol	2	4	5	[-]
37	1_Sol	2	5	0	[-]
37	1_Sol	2	6	5	[-]
37	1_Sol	2	7	0	[-]
37	1_Sol	2	8	0	[-]
37	1_Sol	2	9	10	[-]
37	1_Sol	2	10	5	[-]
37	1_Sol	2	11	0	[+]
37	1_Sol	2	12	0	[+]
37	1_Sol	2	13	0	[-]
37	1_Sol	2	14	30	[-]
37	1_Sol	2	15	0	[-]
37	1_Sol	2	16	0	[-]
15	T0	1	1	13000	na
15	T0	1	2	17100	na
15	T0	1	3	19700	na
15	T0	1	4	13000	na
15	T0	2	5	13000	na
15	T0	2	6	79400	na
15	T0	2	7	58900	na
15	T0	2	8	74200	na
15	Lab	1	1	19700	na
15	Lab	1	2	19700	na
15	Lab	1	3	19600	na
15	Lab	1	4	17400	na
15	Lab	2	5	11600	na
15	Lab	2	6	9330	na
15	Lab	2	7	17000	na
15	Lab	2	8	26300	na
15	PAC	1	1	19600	na
15	PAC	1	2	9330	na
15	PAC	1	3	15000	na
15	PAC	1	4	13300	na
15	PAC	2	5	93300	na
15	PAC	2	6	19700	na
15	PAC	2	7	15300	na
15	PAC	2	8	7420	na
15	1_Sol	1	1	0	[-]
15	1_Sol	1	2	0	[-]
15	1_Sol	1	3	10	[-]
15	1_Sol	1	4	0	[-]
15	1_Sol	1	5	0	[-]
15	1_Sol	1	6	0	[-]
15	1_Sol	1	7	0	[-]
15	1_Sol	1	8	0	[-]
15	1_Sol	1	9	0	[-]
15	1_Sol	1	10	0	[-]
15	1_Sol	1	11	0	[-]
15	1_Sol	1	12	0	[-]
15	1_Sol	1	13	0	[-]
15	1_Sol	1	14	0	[-]
15	1_Sol	1	15	0	[-]
15	1_Sol	1	16	0	[-]
15	1_Sol	2	1	0	[-]
15	1_Sol	2	2	0	[-]
15	1_Sol	2	3	0	[-]
15	1_Sol	2	4	0	[-]
15	1_Sol	2	5	0	[-]
15	1_Sol	2	6	10	[-]
15	1_Sol	2	7	0	[-]
15	1_Sol	2	8	0	[-]
15	1_Sol	2	9	0	[-]
15	1_Sol	2	10	0	[-]
15	1_Sol	2	11	5	[-]
15	1_Sol	2	12	5	[-]
15	1_Sol	2	13	0	[-]
15	1_Sol	2	14	0	[-]
15	1_Sol	2	15	0	[-]
15	1_Sol	2	16	5	[-]
