# Supplementary material for: Biocidal Conditions in Low-Mars-Orbit Can Inactivate Bioburden on External Mars Spacecraft Surfaces and Dust Particles Within a Few Sols
Source: Microorganisms. 2026 May 20;14(5):1158. doi: 10.3390/microorganisms14051158 (PMC13209720; doi:10.3390/microorganisms14051158)
Supplement: Supplementary file 1 [file microorganisms-14-01158-s001.zip › Table S2_data_Figs 4 and 5_CL26_1557.xlsx]

## Sheet: Authors
Andrew C. Schuerger 1, Petra Schwendner 1, Lisa Guan 2, Jerami Mennella 2, Nicholas Heinz 2, Ioannis Mikellides 2 and Brian G. Clement 2,*
1	Department of Plant Pathology, University of Florida, Gainesville, FL 32611, USA; schuerg@ufl.edu (A.C.S.); science.schwendner@outlook.com (P.S.)
2	Jet Propulsion Laboratory, California Institute of Technology, Pasadena, CA 91109, USA; lisa.guan@jpl.nasa.gov (L.G.); jerami.mennella@jpl.nasa.gov (J.M.); nicholas.a.heinz@jpl.nasa.gov (N.H.); ioannis.g.mikellides@jpl.nasa.gov (I.M.)
*	Correspondence: brian.g.clement@jpl.nasa.gov
Funding support to the University of Florida for the creation of this work was provided by the Jet Propulsion Laboratory, California Institute of Technology, under grant JPL-1694993. Funding support to the Jet Propulsion Laboratory, California Institute of Technology, was provided as part of the Mars Sample Return Program under a contract with the National Aeronautics and Space Administration (80…

## Sheet: Aspergillus
Table S2A_Aspergillus fumigatus on 12-sol simulations (Exp-2).
N = 24 for each treatment.
Sols at LMO	% survival
0	100
3	75
6	54.17
12	8.33
Table S2B_Bacillus pumilus on 12-sol LMO simulations (Exp-2).
N = 32 for each treatment.
Sols at LMO	% survival
0	100
0.125	65.6
1	0
3	0
12	0
