# Supplementary material for: Biocidal Conditions in Low-Mars-Orbit Can Inactivate Bioburden on External Mars Spacecraft Surfaces and Dust Particles Within a Few Sols
Source: Microorganisms. 2026 May 20;14(5):1158. doi: 10.3390/microorganisms14051158 (PMC13209720; doi:10.3390/microorganisms14051158)
Supplement: Supplementary file 1 [file microorganisms-14-01158-s001.zip › Table S3_data_Fig 6_CL26_1557.xlsx]

## Sheet: Authors
Andrew C. Schuerger 1, Petra Schwendner 1, Lisa Guan 2, Jerami Mennella 2, Nicholas Heinz 2, Ioannis Mikellides 2 and Brian G. Clement 2,*
1	Department of Plant Pathology, University of Florida, Gainesville, FL 32611, USA; schuerg@ufl.edu (A.C.S.); science.schwendner@outlook.com (P.S.)
2	Jet Propulsion Laboratory, California Institute of Technology, Pasadena, CA 91109, USA; lisa.guan@jpl.nasa.gov (L.G.); jerami.mennella@jpl.nasa.gov (J.M.); nicholas.a.heinz@jpl.nasa.gov (N.H.); ioannis.g.mikellides@jpl.nasa.gov (I.M.)
*	Correspondence: brian.g.clement@jpl.nasa.gov
Funding support to the University of Florida for the creation of this work was provided by the Jet Propulsion Laboratory, California Institute of Technology, under grant JPL-1694993. Funding support to the Jet Propulsion Laboratory, California Institute of Technology, was provided as part of the Mars Sample Return Program under a contract with the National Aeronautics and Space Administration (80…

## Sheet: A. fumigatus
Table S3_JPL Exp-3_Aspergillus fumigatus
Started 06-14-24
Plate counts = PDA assasy.
N = 8 per treatment.
			Notebook	Rep
UV (min)	Filter	Exp-1	Exp	Coupons	Plate counts	N/No	log10(N/No)	No	No mean
0	0	1	58	1	580000	0.978903	-0.00926036	592500	1
0	0	1	58	2	570000	0.962025	-0.0168135
0	0	1	58	3	560000	0.945148	-0.0245003
0	0	1	58	4	660000	1.11392	0.0468556
1	UV	1	60	1	630000	1.06329	0.0266522
1	UV	1	60	2	400000	0.675105	-0.170628
1	UV	1	60	3	580000	0.978903	-0.00926036
1	UV	1	60	4	960000	1.62025	0.209583
1	UV	1	60	5	370000	0.624473	-0.204487
1	UV	1	60	6	610000	1.02954	0.0126415
1	UV	1	60	7	1050000	1.77215	0.248501
1	UV	1	60	8	470000	0.793249	-0.10059
1	MMS	1	60	1	1040000	1.75527	0.244345
1	MMS	1	60	2	540000	0.911392	-0.0402946
1	MMS	1	60	3	700000	1.18143	0.0724097
1	MMS	1	60	4	540000	0.911392	-0.0402946
1	MMS	1	60	5	680000	1.14768	0.0598206
1	MMS	1	60	6	370000	0.624473	-0.204487
1	MMS	1	60	7	750000	1.26582	0.102373
1	MMS	1	60	8	1230000	2.07595	0.317217
5	UV	1	59	1	450000	0.759494	-0.119476
5	UV	1	59	2	490000	0.827004	-0.0824923
5	UV	1	59	3	630000	1.06329	0.0266522
5	UV	1	59	4	270000	0.455696	-0.341325
5	UV	1	59	5	250000	0.421941	-0.374748
5	UV	1	59	6	380000	0.64135	-0.192905
5	UV	1	59	7	270000	0.455696	-0.341325
5	UV	1	59	8	250000	0.421941	-0.374748
5	MMS	1	59	1	380000	0.64135	-0.192905
5	MMS	1	59	2	270000	0.455696	-0.341325
5	MMS	1	59	3	640000	1.08017	0.0334916
5	MMS	1	59	4	580000	0.978903	-0.00926036
5	MMS	1	59	5	740000	1.24895	0.0965434
5	MMS	1	59	6	910000	1.53586	0.186353
5	MMS	1	59	7	620000	1.04641	0.0197033
5	MMS	1	59	8	510000	0.860759	-0.0651182
10	UV	1	61	1	4000	0.00675105	-2.17063
10	UV	1	61	2	5000	0.00843882	-2.07372
10	UV	1	61	3	12000	0.0202532	-1.69351
10	UV	1	61	4	13000	0.0219409	-1.65875
10	UV	1	61	5	9000	0.0151899	-1.81845
10	UV	1	61	6	15000	0.0253165	-1.5966
10	UV	1	61	7	14000	0.0236287	-1.62656
10	UV	1	61	8	77000	0.129958	-0.886198
10	MMS	1	61	1	160000	0.270042	-0.568568
10	MMS	1	61	2	240000	0.405063	-0.392477
10	MMS	1	61	3	220000	0.371308	-0.430266
10	MMS	1	61	4	480000	0.810127	-0.0914471
10	MMS	1	61	5	220000	0.371308	-0.430266
10	MMS	1	61	6	250000	0.421941	-0.374748
10	MMS	1	61	7	240000	0.405063	-0.392477
10	MMS	1	61	8	180000	0.303797	-0.517416
30	UV	1	58	1	1400	0.00236287	-2.62656
30	UV	1	58	2	900	0.00151899	-2.81845
30	UV	1	58	3	200	0.000337553	-3.47166
30	UV	1	58	4	1000	0.00168776	-2.77269
30	UV	1	58	5	2900	0.00489451	-2.31029
30	UV	1	58	6	900	0.00151899	-2.81845
30	UV	1	58	7	2000	0.00337553	-2.47166
30	UV	1	58	8	400	0.000675105	-3.17063
30	MMS	1	58	1	460000	0.776371	-0.109931
30	MMS	1	58	2	330000	0.556962	-0.254174
30	MMS	1	58	3	510000	0.860759	-0.0651182
30	MMS	1	58	4	134000	0.22616	-0.645584
30	MMS	1	58	5	500000	0.843882	-0.0737184
30	MMS	1	58	6	164000	0.276793	-0.557845
30	MMS	1	58	7	153000	0.258228	-0.587997
30	MMS	1	58	8	740000	1.24895	0.0965434
0	0	2	61	1	710000	1.41294	0.150122	502500
0	0	2	61	2	440000	0.875622	-0.0576834
0	0	2	61	3	420000	0.835821	-0.0778868
0	0	2	61	4	440000	0.875622	-0.0576834
1	UV	2	62	1	610000	1.21393	0.0841938
1	UV	2	62	2	410000	0.81592	-0.0883522
1	UV	2	62	3	500000	0.995025	-0.00216606
1	UV	2	62	4	590000	1.17413	0.0697159
1	UV	2	62	5	610000	1.21393	0.0841938
1	UV	2	62	6	500000	0.995025	-0.00216606
1	UV	2	62	7	540000	1.07463	0.0312577
1	UV	2	62	8	660000	1.31343	0.118408
1	MMS	2	62	1	500000	0.995025	-0.00216606
1	MMS	2	62	2	350000	0.696517	-0.157068
1	MMS	2	62	3	370000	0.736318	-0.132934
1	MMS	2	62	4	380000	0.756219	-0.121352
1	MMS	2	62	5	420000	0.835821	-0.0778868
1	MMS	2	62	6	570000	1.13433	0.0547388
1	MMS	2	62	7	330000	0.656716	-0.182622
1	MMS	2	62	8	470000	0.935323	-0.0290382
5	UV	2	64	1	80000	0.159204	-0.798046
5	UV	2	64	2	210000	0.41791	-0.378917
5	UV	2	64	3	320000	0.636816	-0.195986
5	UV	2	64	4	450000	0.895522	-0.0479236
5	UV	2	64	5	550000	1.09453	0.0392266
5	UV	2	64	6	60000	0.119403	-0.922985
5	UV	2	64	7	530000	1.05473	0.0231398
5	UV	2	64	8	310000	0.616915	-0.209774
5	MMS	2	64	1	670000	1.33333	0.124939
5	MMS	2	64	2	600000	1.19403	0.0770152
5	MMS	2	64	3	620000	1.23383	0.0912556
5	MMS	2	64	4	470000	0.935323	-0.0290382
5	MMS	2	64	5	480000	0.955224	-0.0198948
5	MMS	2	64	6	730000	1.45274	0.162187
5	MMS	2	64	7	540000	1.07463	0.0312577
5	MMS	2	64	8	660000	1.31343	0.118408
10	UV	2	65	1	5300	0.0105473	-1.97686
10	UV	2	65	2	900	0.00179104	-2.74689
10	UV	2	65	3	24000	0.0477612	-1.32092
10	UV	2	65	4	4800	0.00955224	-2.01989
10	UV	2	65	5	39000	0.0776119	-1.11007
10	UV	2	65	6	2600	0.00517413	-2.28616
10	UV	2	65	7	27000	0.0537313	-1.26977
10	UV	2	65	8	73000	0.145274	-0.837813
10	MMS	2	65	1	320000	0.636816	-0.195986
10	MMS	2	65	2	360000	0.716418	-0.144834
10	MMS	2	65	3	440000	0.875622	-0.0576834
10	MMS	2	65	4	530000	1.05473	0.0231398
10	MMS	2	65	5	480000	0.955224	-0.0198948
10	MMS	2	65	6	380000	0.756219	-0.121352
10	MMS	2	65	7	570000	1.13433	0.0547388
10	MMS	2	65	8	390000	0.776119	-0.110071
30	UV	2	63	1	800	0.00159204	-2.79805
30	UV	2	63	2	900	0.00179104	-2.74689
30	UV	2	63	3	1600	0.00318408	-2.49702
30	UV	2	63	4	2100	0.0041791	-2.37892
30	UV	2	63	5	1400	0.00278607	-2.55501
30	UV	2	63	6	200	0.00039801	-3.40011
30	UV	2	63	7	1500	0.00298507	-2.52504
30	UV	2	63	8	700	0.00139303	-2.85604
30	MMS	2	63	1	360000	0.716418	-0.144834
30	MMS	2	63	2	370000	0.736318	-0.132934
30	MMS	2	63	3	270000	0.537313	-0.269772
30	MMS	2	63	4	360000	0.716418	-0.144834
30	MMS	2	63	5	320000	0.636816	-0.195986
30	MMS	2	63	6	220000	0.437811	-0.358713
30	MMS	2	63	7	420000	0.835821	-0.0778868
30	MMS	2	63	8	260000	0.517413	-0.286163

## Sheet: B. pumilus
Table S3_JPL Exp-3_Bacillus pumilus SAFR-032
Started 05-28-24
N = 8 per treatment
			Notebook	Rep
UV (min)	Filter	Exp-1	Exp	Coupons	MPN	N/No	log10(N/No)	No	No mean
0	0	1	50	1	1710000	0.827086	-0.0824494	2067500	1
0	0	1	50	2	2630000	1.27207	0.10451
0	0	1	50	3	1970000	0.952842	-0.0209793
0	0	1	50	4	1960000	0.948005	-0.0231894
1	UV	1	54	1	4930	0.00238452	-2.6226
1	UV	1	54	2	4250	0.00205562	-2.68706
1	UV	1	54	3	79200	0.0383071	-1.41672
1	UV	1	54	4	42500	0.0205562	-1.68706
1	UV	1	54	5	21700	0.0104958	-1.97899
1	UV	1	54	6	79200	0.0383071	-1.41672
1	UV	1	54	7	11600	0.00561064	-2.25099
1	UV	1	54	8	116000	0.0561064	-1.25099
1	MMS	1	54	1	1700000	0.822249	-0.0849966
1	MMS	1	54	2	2280000	1.10278	0.0424893
1	MMS	1	54	3	2980000	1.44135	0.158771
1	MMS	1	54	4	1970000	0.952842	-0.0209793
1	MMS	1	54	5	2210000	1.06892	0.0289468
1	MMS	1	54	6	1500000	0.725514	-0.139354
1	MMS	1	54	7	1160000	0.561064	-0.250988
1	MMS	1	54	8	1970000	0.952842	-0.0209793
5	UV	1	51	1	193	9.33495e-05	-4.02989
5	UV	1	51	2	1090	0.000527207	-3.27802
5	UV	1	51	3	193	9.33495e-05	-4.02989
5	UV	1	51	4	221	0.000106892	-3.97105
5	UV	1	51	5	266	0.000128658	-3.89056
5	UV	1	51	6	589	0.000284885	-3.54533
5	UV	1	51	7	324	0.000156711	-3.8049
5	UV	1	51	8	1530	0.000740024	-3.13075
5	MMS	1	51	1	171000	0.0827086	-1.08245
5	MMS	1	51	2	109000	0.0527207	-1.27802
5	MMS	1	51	3	700000	0.338573	-0.470347
5	MMS	1	51	4	298000	0.144135	-0.841229
5	MMS	1	51	5	298000	0.144135	-0.841229
5	MMS	1	51	6	2490000	1.20435	0.0807538
5	MMS	1	51	7	1330000	0.643289	-0.191594
5	MMS	1	51	8	116000	0.0561064	-1.25099
10	UV	1	52	1	275	0.000133011	-3.87611
10	UV	1	52	2	193	9.33495e-05	-4.02989
10	UV	1	52	3	399	0.000192987	-3.71447
10	UV	1	52	4	221	0.000106892	-3.97105
10	UV	1	52	5	56	2.70859e-05	-4.56726
10	UV	1	52	6	255	0.000123337	-3.90891
10	UV	1	52	7	20	9.67352e-06	-5.01442
10	UV	1	52	8	275	0.000133011	-3.87611
10	MMS	1	52	1	19300	0.00933495	-2.02989
10	MMS	1	52	2	79200	0.0383071	-1.41672
10	MMS	1	52	3	474000	0.229262	-0.639667
10	MMS	1	52	4	5890	0.00284885	-2.54533
10	MMS	1	52	5	34600	0.0167352	-1.77637
10	MMS	1	52	6	21400	0.0103507	-1.98503
10	MMS	1	52	7	324000	0.156711	-0.804901
10	MMS	1	52	8	416000	0.201209	-0.696352
30	UV	1	50	1	405	0.000195889	-3.70799
30	UV	1	50	2	41.6	2.01209e-05	-4.69635
30	UV	1	50	3	72.8	3.52116e-05	-4.45331
30	UV	1	50	4	462	0.000223458	-3.6508
30	UV	1	50	5	5.2	2.51511e-06	-5.59944
30	UV	1	50	6	213	0.000103023	-3.98707
30	UV	1	50	7	83.2	4.02418e-05	-4.39532
30	UV	1	50	8	5.2	2.51511e-06	-5.59944
30	MMS	1	50	1	560	0.000270859	-3.56726
30	MMS	1	50	2	2670	0.00129141	-2.88893
30	MMS	1	50	3	1330	0.000643289	-3.19159
30	MMS	1	50	4	1930	0.000933495	-3.02989
30	MMS	1	50	5	200	9.67352e-05	-4.01442
30	MMS	1	50	6	2170	0.00104958	-2.97899
30	MMS	1	50	7	17100	0.00827086	-2.08245
30	MMS	1	50	8	200	9.67352e-05	-4.01442
0	0	2	52	1	1530000	0.875536	-0.0577258	1747500
0	0	2	52	2	1960000	1.1216	0.0498389
0	0	2	52	3	1970000	1.12732	0.052049
0	0	2	52	4	1530000	0.875536	-0.0577258
1	UV	2	56	1	19700	0.0112732	-1.94795
1	UV	2	56	2	9330	0.00533906	-2.27254
1	UV	2	56	3	16600	0.00949928	-2.02231
1	UV	2	56	4	47400	0.0271245	-1.56664
1	UV	2	56	5	4740	0.00271245	-2.56664
1	UV	2	56	6	4930	0.00282117	-2.54957
1	UV	2	56	7	5890	0.00337053	-2.4723
1	UV	2	56	8	13000	0.0074392	-2.12847
1	MMS	2	56	1	1970000	1.12732	0.052049
1	MMS	2	56	2	1710000	0.978541	-0.00942107
1	MMS	2	56	3	1330000	0.761087	-0.118566
1	MMS	2	56	4	494000	0.28269	-0.54869
1	MMS	2	56	5	2980000	1.70529	0.231799
1	MMS	2	56	6	1160000	0.663805	-0.177959
1	MMS	2	56	7	622000	0.355937	-0.448627
1	MMS	2	56	8	1710000	0.978541	-0.00942107
5	UV	2	55	1	1250	0.000715308	-3.14551
5	UV	2	55	2	700	0.000400572	-3.39732
5	UV	2	55	3	589	0.000337053	-3.4723
5	UV	2	55	4	493	0.000282117	-3.54957
5	UV	2	55	5	255	0.000145923	-3.83588
5	UV	2	55	6	147	8.41202e-05	-4.0751
5	UV	2	55	7	589	0.000337053	-3.4723
5	UV	2	55	8	255	0.000145923	-3.83588
5	MMS	2	55	1	150000	0.0858369	-1.06633
5	MMS	2	55	2	1010000	0.577969	-0.238096
5	MMS	2	55	3	101000	0.0577969	-1.2381
5	MMS	2	55	4	47400	0.0271245	-1.56664
5	MMS	2	55	5	32400	0.0185408	-1.73187
5	MMS	2	55	6	87200	0.0498999	-1.3019
5	MMS	2	55	7	150000	0.0858369	-1.06633
5	MMS	2	55	8	93300	0.0533906	-1.27254
10	UV	2	57	1	425	0.000243205	-3.61403
10	UV	2	57	2	0.1	5.72246e-08	-7.24242
10	UV	2	57	3	92	5.26466e-05	-4.27863
10	UV	2	57	4	193	0.000110443	-3.95686
10	UV	2	57	5	214	0.000122461	-3.912
10	UV	2	57	6	872	0.000498999	-3.3019
10	UV	2	57	7	1710	0.000978541	-3.00942
10	UV	2	57	8	45	2.57511e-05	-4.5892
10	MMS	2	57	1	493000	0.282117	-0.54957
10	MMS	2	57	2	22800	0.0130472	-1.88448
10	MMS	2	57	3	1090000	0.623748	-0.204991
10	MMS	2	57	4	228000	0.130472	-0.884482
10	MMS	2	57	5	196000	0.11216	-0.950161
10	MMS	2	57	6	44200	0.0252933	-1.59699
10	MMS	2	57	7	7920	0.00453219	-2.34369
10	MMS	2	57	8	93300	0.0533906	-1.27254
30	UV	2	53	1	52	2.97568e-05	-4.52641
30	UV	2	53	2	20.8	1.19027e-05	-4.92435
30	UV	2	53	3	488.8	0.000279714	-3.55329
30	UV	2	53	4	26	1.48784e-05	-4.82744
30	UV	2	53	5	36.4	2.08298e-05	-4.68132
30	UV	2	53	6	5.2	2.97568e-06	-5.52641
30	UV	2	53	7	36.4	2.08298e-05	-4.68132
30	UV	2	53	8	36.4	2.08298e-05	-4.68132
30	MMS	2	53	1	169	9.67096e-05	-4.01453
30	MMS	2	53	2	106	6.06581e-05	-4.21711
30	MMS	2	53	3	288	0.000164807	-3.78302
30	MMS	2	53	4	334	0.00019113	-3.71867
30	MMS	2	53	5	79200	0.0453219	-1.34369
30	MMS	2	53	6	1020	0.000583691	-3.23382
30	MMS	2	53	7	147	8.41202e-05	-4.0751
30	MMS	2	53	8	408	0.000233476	-3.63176
