# Supplementary material for: Biocidal Conditions in Low-Mars-Orbit Can Inactivate Bioburden on External Mars Spacecraft Surfaces and Dust Particles Within a Few Sols
Source: Microorganisms. 2026 May 20;14(5):1158. doi: 10.3390/microorganisms14051158 (PMC13209720; doi:10.3390/microorganisms14051158)
Supplement: Supplementary file 1 [file microorganisms-14-01158-s001.zip › Table S4_data_Fig 8B.xlsx]

## Sheet: 2-3um_1
MeasName	CaseName	UserName	Objective	Aperture	ImageLoc	MeasType	nDateTime	nDateTimeDarkRef	CropLow	CropHigh	WaveMerge	MeasMerge	IntUV	IntVis	IntNIR1	IntNIR2	AvgUV	AvgVis	AvgNIR1	AvgNIR2	ResFactVis	ResFactNIR1	ResFactNIR2	MergeUVLow	MergeUVHigh	MergeNIR1Low	MergeNIR1High	MergeNIR2Low	MergeNIR2High	RawMeasUV	RawMeasVis	RawMeasNIR1	RawMeasNIR2	RawDarkUV	WaveNIR2	WaveNIR1	WaveVis	MeasUV	MeasVis	MeasNIR1	MeasNIR2	RawDarkVis	RawDarkNIR1	RawDarkNIR2	RawRefUV	RawRefVis	RawRefNIR1	RawRefNIR2	Math
5-6um_3@1	spores on UVFS_2	JPL	40x	Ap4	n/a	TL-DUV	2024-10-03 15:11:56	2024-10-03 15:06:26	200	1000	151.67	49.587	3500	40	67	334	5	5	10	2	0	1	20	425	435	980	990	2100	2150	690	462.6			678			151.67	49.587	48.421			435			702.2	492			0
											152.085	7.447																		700.6	467.8			699.2			152.085	7.447	57.576			433.6			718	493
											152.499	30.128																		722	466			712.6			152.499	30.128	50.794			434			743.8	497
											152.914	129.167																		860.6	466			835.8			152.914	129.167	47.546			435			855	500.2
											153.328	17.105																		676.6	464.2			671.4			153.328	17.105	48.91			432.8			701.8	497
											153.743	19.014																		684	465			678.6			153.743	19.014	50.489			434			707	495.4
											154.158	52.288																		702.6	466.8			686.6			154.158	52.288	47.688			433.8			717.2	503
											154.573	36.943																		688.8	466.6			677.2			154.573	36.943	52.703			435.4			708.6	494.6
											154.988	20.37																		684.4	467.8			680			154.988	20.37	53.271			433.6			701.6	497.8
											155.402	12.5																		644.2	468.8			641.6			155.402	12.5	52.071			433.6			662.4	501.2
											155.817	39.024																		685	467.6			675.4			155.817	39.024	49.722			431.8			700	503.8
											156.232	35.211																		699.2	469.6			689.2			156.232	35.211	53.372			433.2			717.6	501.4
											156.647	22.917																		640	466.4			633.4			156.647	22.917	49.714			431.6			662.2	501.6
											157.062	16.541																		658.4	468.2			654			157.062	16.541	47.658			433.6			680.6	506.2
											157.478	30.519																		709.2	470.4			699.8			157.478	30.519	54.839			433			730.6	501.2
											157.893	37.222																		701.6	469.8			688.2			157.893	37.222	50.282			434.2			724.2	505
											158.308	44.444																		699.4	471.4			685.8			158.308	44.444	53.203			433.2			716.4	505
											158.723	50																		688.8	470.2			676.2			158.723	50	52.381			432.8			701.4	504.2
											159.138	23.529																		684.8	468.8			676.8			159.138	23.529	49.02			433.8			710.8	505.2
											159.554	21.324																		661.4	473.4			655.6			159.554	21.324	55.043			435.2			682.8	504.6
											159.969	26.712																		665.6	467.8			657.8			159.969	26.712	43.243			435.8			687	509.8
											160.385	38.667																		681.2	470.4			669.6			160.385	38.667	48.739			435.6			699.6	507
											160.8	23.077																		666.6	472.6			660			160.8	23.077	55.523			434.4			688.6	503.2
											161.216	47.647																		705.2	472.4			689			161.216	47.647	52.459			434			723	507.2
											161.631	12.95																		678.4	469.6			674.8			161.631	12.95	49.354			431.4			702.6	508.8
											162.047	2.564																		683	473.8			682.2			162.047	2.564	55.014			433.2			713.4	507
											162.462	42.149																		679.8	473.8			669.6			162.462	42.149	50.617			432.8			693.8	513.8
											162.878	38.889																		717.4	477			706.2			162.878	38.889	54.922			434.6			735	511.8
											163.294	27.778																		688.2	479			680.2			163.294	27.778	56.995			435			709	512.2
											163.71	41.772																		685.8	474.6			672.6			163.71	41.772	52.696			431.6			704.2	513.2
											164.125	27.922																		701	474			692.4			164.125	27.922	54.717			433.4			723.2	507.6
											164.541	29.252																		679.6	476.4			671			164.541	29.252	54.798			433			700.4	512.2
											164.957	23.529																		668	473			660.8			164.957	23.529	48.99			434.2			691.4	513.4
											165.373	35.714																		694.8	472.6			682.8			165.373	35.714	45.813			435.4			716.4	516.6
											165.789	25.137																		694.8	478.6			685.6			165.789	25.137	52.214			433.8			722.2	519.6
											166.205	19.178																		685.8	474.6			680.2			166.205	19.178	49.762			432.8			709.4	516.8
											166.621	27.811																		685.6	474.4			676.2			166.621	27.811	47.75			436.2			710	516.2
											167.037	36.413																		704.6	479			691.2			167.037	36.413	54.177			433.6			728	517.4
											167.454	36.757																		684	475.2			670.4			167.454	36.757	49.64			433.8			707.4	517.2
											167.87	29.016																		695.8	474.8			684.6			167.87	29.016	48.712			433.2			723.2	518.6
											168.286	44.211																		692.2	480			675.4			168.286	44.211	53.207			435.2			713.4	519.4
											168.702	34.074																		675.2	478.2			666			168.702	34.074	51.22			436.2			693	518.2
											169.119	26.056																		692.2	479.4			684.8			169.119	26.056	53.425			432.6			713.2	520.2
											169.535	6.536																		661.2	477.2			659.2			169.535	6.536	49.074			434.8			689.8	521.2
											169.952	26.54																		676.4	478.8			665.2			169.952	26.54	50.361			437			707.4	520
											170.368	29.707																		668.8	481			654.6			170.368	29.707	53.289			432.4			702.4	523.6
											170.785	33.75																		691.4	480.6			680.6			170.785	33.75	52.516			432.6			712.6	524
											171.201	18.182																		706.6	480.2			702.2			171.201	18.182	56.01			433.6			726.4	516.8
											171.618	17.197																		683.8	480			678.4			171.618	17.197	55.172			435.2			709.8	516.4
											172.034	12.805																		703.2	479			699			172.034	12.805	49.677			432.8			731.8	525.8
											172.451	37.374																		685	479.4			670.2			172.451	37.374	49.095			436			709.8	524.4
											172.868	19.075																		694.4	481.4			687.8			172.868	19.075	51.965			433.8			722.4	525.4
											173.285	32.515																		689	481.8			678.4			173.285	32.515	51.86			434.4			711	525.8
											173.701	17.5																		702.8	478.6			695.8			173.701	17.5	49.227			434			735.8	524.6
											174.118	31.472																		677	478.8			664.6			174.118	31.472	51.327			432.4			704	522.8
											174.535	13.143																		664.6	484			660			174.535	13.143	53.542			432.6			695	528.6
											174.952	39.08																		677.6	479.6			664			174.952	39.08	50.529			431.8			698.8	526.4
											175.369	26.667																		689.4	479.2			679			175.369	26.667	51.101			432.8			718	523.6
											175.786	22.156																		700	481			692.6			175.786	22.156	50.328			435			726	526.4
											176.203	8.511																		705.6	483.6			703.2			176.203	8.511	52.165			435.4			731.4	527.8
											176.621	21.605																		716.4	482.6			709.4			176.621	21.605	49.895			435.2			741.8	530.2
											177.038	28.302																		725.8	481			716.8			177.038	28.302	47.561			434.2			748.6	532.6
											177.455	25.909																		701.4	480.4			690			177.455	25.909	50.998			434.4			734	524.6
											177.872	23.497																		673.6	483.4			665			177.872	23.497	52.201			433.6			701.6	529
											178.29	27.647																		698.6	485.2			689.2			178.29	27.647	52.156			434.4			723.2	531.8
											178.707	31.22																		686.4	481.8			673.6			178.707	31.22	50.211			434.2			714.6	529
											179.124	36.869																		698.4	480.8			683.8			179.124	36.869	45.6			435.2			723.4	535.2
											179.542	23.982																		676.2	485.8			665.6			179.542	23.982	52.546			434.2			709.8	532.4
											179.959	30.455																		675.6	484			662.2			179.959	30.455	54.803			433.8			706.2	525.4
											180.377	26.695																		701.4	479.2			688.8			180.377	26.695	47.292			433.8			736	529.8
											180.795	3.077																		719.4	484.6			718.2			180.795	3.077	50			434.6			757.2	534.6
											181.212	48.876																		701.6	480.4			684.2			181.212	48.876	48.76			433.2			719.8	530
											181.63	11.173																		660.8	481.4			656.8			181.63	11.173	52.183			433.6			692.6	525.2
											182.048	27.473																		732.4	484.8			722.4			182.048	27.473	51.434			434.6			758.8	532.2
											182.465	17.333																		678.4	483.2			670.6			182.465	17.333	51.434			433			715.6	530.6
											182.883	30.769																		710.6	484.4			695.4			182.883	30.769	51.033			435			744.8	531.8
											183.301	30.516																		671.8	486.8			658.8			183.301	30.516	53.862			433.8			701.4	532.2
											183.719	41.892																		728.4	482.6			709.8			183.719	41.892	49.6			433			754.2	533
											184.137	38.406																		694.8	484.6			673.6			184.137	38.406	49.405			434.8			728.8	535.6
											184.555	22.523																		675.4	487.2			665.4			184.555	22.523	53.04			436.6			709.8	532
											184.973	24.335																		643.4	483.2			630.6			184.973	24.335	50.309			434.4			683.2	531.4
											185.391	33.333																		674.6	482			661.4			185.391	33.333	47.07			433.8			701	536.2
											185.809	35.111																		679.2	488.8			663.4			185.809	35.111	54.386			433			708.4	535.6
											186.227	21.645																		687.6	487.2			677.6			186.227	21.645	52.047			433.8			723.8	536.4
											186.645	40.796																		675.8	485			659.4			186.645	40.796	48.276			434.6			699.6	539
											187.064	34.247																		702.8	491.8			687.8			187.064	34.247	55.357			436			731.6	536.8
											187.482	48.372																		711.6	488			690.8			187.482	48.372	53.571			434			733.8	534.8
											187.9	21.951																		682.4	486.2			675.2			187.9	21.951	51.626			435.4			708	533.8
											188.319	31.004																		706	487.6			691.8			188.319	31.004	51.373			435.2			737.6	537.2
											188.737	19.731																		692.2	481			683.4			188.737	19.731	48.485			433			728	532
											189.156	24.4																		655.8	484			643.6			189.156	24.4	50.951			430.4			693.6	535.6
											189.574	35.983																		679.4	487.8			662.2			189.574	35.983	52.559			434.4			710	536
											189.993	46.19																		703.4	486.8			684			189.993	46.19	53.4			433.4			726	533.4
											190.411	26.84																		691	485.4			678.6			190.411	26.84	49.902			434.4			724.8	536.6
											190.83	29.187																		704.6	484.8			692.4			190.83	29.187	50.101			435			734.2	534.4
											191.249	17.588																		736.8	486.2			729.8			191.249	17.588	52.209			434.2			769.6	533.8
											191.667	24.88																		667.4	482			657			191.667	24.88	49.266			435			698.8	530.4
											192.086	32.636																		657.4	484.8			641.8			192.086	32.636	49.901			434.4			689.6	535.4
											192.505	8.696																		710.6	487.8			707.4			192.505	8.696	53.673			435.2			744.2	533.2
											192.924	36.604																		724.2	485.2			704.8			192.924	36.604	51.313			434.4			757.8	533.4
											193.343	12.981																		661.8	486.6			656.4			193.343	12.981	51.076			434.4			698	536.6
											193.762	30.29																		723.8	484			709.2			193.762	30.29	49.222			433.4			757.4	536.2
											194.181	28.934																		649.4	486.8			638			194.181	28.934	50			433.4			677.4	540.2
											194.6	24.537																		754.8	494.8			744.2			194.6	24.537	55.513			436.4			787.4	541.6
											195.019	20.354																		696.4	492.8			687.2			195.019	20.354	53.832			435.2			732.4	542.2
											195.438	40.756																		646.8	492.6			627.4			195.438	40.756	53.249			433.6			675	544.4
											195.857	37.705																		660.6	493.6			646.8			195.857	37.705	52.974			436.6			683.4	544.2
											196.276	32.85																		660	493.2			646.4			196.276	32.85	52.844			435.6			687.8	544.6
											196.696	19.457																		704.4	493.6			695.8			196.696	19.457	53.75			433.4			740	545.4
											197.115	25.571																		701	490			689.8			197.115	25.571	52.065			432			733.6	543.4
											197.534	39.32																		673.4	488.6			657.2			197.534	39.32	48.634			435.2			698.4	545
											197.954	26.027																		701	492.8			689.6			197.954	26.027	51.619			435.4			733.4	546.6
											198.373	40.594																		689.8	494			673.4			198.373	40.594	56.121			434.4			713.8	540.6
											198.793	37.441																		698.2	491.2			682.4			198.793	37.441	55.019			432			724.6	539.6
											199.212	28.293																		682.2	491.4			670.6			199.212	28.293	54.649			433.8			711.6	539.2
											199.632	25.792																		696.8	490.6			685.4			199.632	25.792	50.54			434.4			729.6	545.6
											200.051	41.949																		709.2	486.6			689.4			200.051	41.949	49.449			432.8			736.6	541.6
											200.471	31.429																		654.2	483.2			641			200.471	31.429	44.933			436.2			683	540.8
											200.891	20.175																		702	494.6			692.8			200.891	20.175	57.467			433.8			738.4	539.6
											201.31	20.902																		691.6	490			681.4			201.31	20.902	53.435			434			730.2	538.8
											201.73	40																		714.4	489.8			696.8			201.73	40	52.039			436.2			740.8	539.2
											202.15	22.131																		664.8	491			654			202.15	22.131	51.481			435.4			702.8	543.4
											202.57	27.004																		662.4	490.2			649.6			202.57	27.004	52.751			434.6			697	540
											202.99	26.172																		693.2	490.4			679.8			202.99	26.172	55.253			433.6			731	536.4
											203.41	45.992																		700.6	491.8			678.8			203.41	45.992	54.476			434.6			726.2	539.6
											203.83	12.653																		672.2	490			666			203.83	12.653	55.01			434			715	535.8
											204.25	40.708																		717	489.8			698.6			204.25	40.708	50.851			436			743.8	541.8
											204.67	45.267																		698.4	490.8			676.4			204.67	45.267	51.554			434.4			725	543.8
											205.09	35.656																		676.6	486			659.2			205.09	35.656	48.593			434.2			708	540.8
											205.51	28.302																		668.4	486.4			656.4			205.51	28.302	49.136			435.2			698.8	539.4
											205.93	14.932																		712.6	490.4			706			205.93	14.932	50.449			434.2			750.2	545.6
											206.351	21.429																		667	486.6			658			206.351	21.429	51.024			431.8			700	539.2
											206.771	28.682																		656	485.4			641.2			206.771	28.682	49.901			435.2			692.8	535.8
											207.191	25.108																		661	489.2			649.4			207.191	25.108	54.247			433			695.6	536.6
											207.612	38.158																		682	488			664.6			207.612	38.158	51.845			434.6			710.2	537.6
											208.032	23.504																		673.2	484.4			662.2			208.032	23.504	49.02			434.4			709	536.4
											208.453	34.711																		667	490.4			650.2			208.453	34.711	55.058			433.8			698.6	536.6
											208.873	28.641																		694	490.2			682.2			208.873	28.641	54.319			433.6			723.4	537.8
											209.294	29.717																		695.8	486.6			683.2			209.294	29.717	49.438			433.8			725.6	540.6
											209.714	36.402																		648	489.2			630.6			209.714	36.402	51.383			437.2			678.4	538.4
											210.135	31.863																		687	489.8			674			210.135	31.863	55.186			433.4			714.8	535.6
											210.556	46.923																		697.2	490.8			672.8			210.556	46.923	53.475			435.4			724.8	539
											210.976	4.878																		684.8	491.4			682.8			210.976	4.878	54.98			436.2			723.8	536.6
											211.397	39.669																		672.2	487.8			653			211.397	39.669	51.287			436			701.4	537
											211.818	23.887																		681.8	488.2			670			211.818	23.887	52.121			436.6			719.4	535.6
											212.239	31.05																		758.6	490.8			745			212.239	31.05	54.528			434.2			788.8	538
											212.66	31.365																		703.6	487.8			686.6			212.66	31.365	50.947			434			740.8	539.6
											213.081	24.335																		655.8	486.6			643			213.081	24.335	51.154			433.4			695.6	537.4
											213.502	27.935																		706.8	488.4			693			213.502	27.935	49.627			435.2			742.4	542.4
											213.923	15.023																		691.6	490.8			685.2			213.923	15.023	56.238			434			727.8	535
											214.344	33.984																		685	484.2			667.6			214.344	33.984	48.544			434.2			718.8	537.2
											214.765	22.807																		707.2	488			699.4			214.765	22.807	50.288			435.6			733.6	539.8
											215.186	23.214																		666.2	485.2			655.8			215.186	23.214	49.703			435			700.6	536
											215.607	19.203																		689	488			678.4			215.608	19.203	50.741			433.2			733.6	541.2
											216.029	25.725																		681.2	487.6			667			216.029	25.725	53.106			434.6			722.2	534.4
											216.45	14.108																		684	489.4			677.2			216.45	14.108	55.777			433.4			725.4	533.8
											216.871	23.372																		666.2	487.6			654			216.871	23.372	50.096			435.2			706.2	539.8
											217.293	34.529																		746.6	489.8			731.2			217.293	34.529	52.987			434.8			775.8	538.6
											217.714	28.137																		661.4	488.6			646.6			217.714	28.137	52.124			434.6			699.2	538.2
											218.136	41.014																		711.8	489.6			694			218.136	41.014	55.263			435			737.4	533.8
											218.557	24.706																		665.6	493.2			653			218.557	24.706	57.367			434.8			704	536.6
											218.979	9.29																		700.8	487.8			697.4			218.979	9.29	52.918			433.4			734	536.2
											219.4	32.411																		676.2	486.8			659.8			219.4	32.411	52.442			437.4			710.4	531.6
											219.822	31.12																		681.8	488			666.8			219.822	31.12	56.723			434			715	529.2
											220.244	21.138																		680.6	486.2			670.2			220.244	21.138	50.408			436.8			719.4	534.8
											220.666	26.482																		679	484			665.6			220.666	26.482	47.297			435			716.2	538.6
											221.087	22.857																		685.4	488			674.2			221.087	22.857	55.328			434			723.2	531.6
											221.509	21.008																		676.8	486.4			666.8			221.509	21.008	50.476			433.4			714.4	538.4
											221.931	20.874																		706	485.8			697.4			221.931	20.874	50.405			436			738.6	534.8
											222.353	32.21																		686	488.8			668.8			222.353	32.21	54.806			435.2			722.2	533
											222.775	37.77																		710.2	488.4			689.2			222.775	37.77	52.14			434.8			744.8	537.6
											223.197	23.56																		707.2	486.2			698.2			223.197	23.56	51.497			434.6			736.4	534.8
											223.619	21.121																		698.6	487			688.8			223.619	21.121	48.968			434.8			735.2	541.4
											224.041	20.755																		675	482.6			664			224.041	20.755	49.049			436.2			717	530.8
											224.463	17.241																		699	485.6			690			224.463	17.241	47.736			435			742.2	541
											224.885	21.538																		690	489.6			678.8			224.885	21.538	54.118			434.4			730.8	536.4
											225.308	24.333																		673.8	489.6			659.2			225.308	24.333	54.012			434.4			719.2	536.6
											225.73	29.707																		693.8	481.6			679.6			225.73	29.707	45.924			435.4			727.4	536
											226.152	11.523																		668	488.2			662.4			226.152	11.523	54.618			433.8			711	533.4
											226.575	24.219																		675.8	487.2			663.4			226.575	24.219	55.65			435			714.6	528.8
											226.997	28.077																		715.8	491.4			701.2			226.997	28.077	55.598			433.8			753.2	537.4
											227.419	14.05																		668	487.8			661.2			227.419	14.05	52.894			434.8			709.6	535
											227.842	25.483																		675.8	485.2			662.6			227.842	25.483	49.806			433.8			714.4	537
											228.264	26.224																		704.4	488.2			689.4			228.264	26.224	51.953			435			746.6	537.4
											228.687	28.716																		698.8	488.8			681.8			228.687	28.716	54.622			436.8			741	532
											229.11	20																		669.4	486.2			658.4			229.11	20	52.965			434.4			713.4	532.2
											229.532	17.778																		690.6	487.6			681			229.532	17.778	53.033			433.4			735	535.6
											229.955	22.483																		694.4	488.2			681			229.955	22.483	53.722			434.8			740.6	534.2
											230.378	8.456																		673.4	488			668.8			230.378	8.456	53.373			434.2			723.2	535
											230.8	26.51																		696.6	488.2			680.8			230.8	26.51	53.094			435			740.4	535.2
											231.223	28.906																		676	490			661.2			231.223	28.906	54.086			434.4			712.4	537.2
											231.646	16.058																		713.4	486.6			704.6			231.646	16.058	51.417			435.8			759.4	534.6
											232.069	31.373																		689.8	485.8			673.8			232.069	31.373	50.505			435.8			724.8	534.8
											232.492	24.627																		684.6	487.2			671.4			232.492	24.627	52.25			433.8			725	536
											232.915	29.197																		676.8	487.6			660.8			232.915	29.197	50.763			434.4			715.6	539.2
											233.338	34.694																		678.8	488.2			658.4			233.338	34.694	51.238			434.4			717.2	539.4
											233.761	19.932																		689.6	488.6			677.8			233.761	19.932	51.796			433.8			737	539.6
											234.184	48.822																		672.4	491.2			643.4			234.184	48.822	54.845			434.6			702.8	537.8
											234.607	28.182																		676.8	488.8			658.2			234.607	28.182	53.452			434.6			724.2	536
											235.031	22.222																		687.8	489.8			675.8			235.031	22.222	54.076			435.4			729.8	536
											235.454	24.528																		711.4	488			695.8			235.454	24.528	50.29			436			759.4	539.4
											235.877	26.299																		677	491.8			660.8			235.877	26.299	53.359			436.2			722.4	540.4
											236.3	28.399																		718.6	489.6			699.8			236.3	28.399	51.569			437			766	539
											236.724	25.469																		664.8	489			645.8			236.724	25.469	52.896			434.2			720.4	537.8
											237.147	29.679																		699.6	491.6			677.4			237.147	29.679	55.048			433.8			752.2	538.8
											237.571	25.843																		690	487.4			671.6			237.571	25.843	50.577			434.8			742.8	538.8
											237.994	26.462																		670.4	485.2			651.4			237.994	26.462	51.935			434.2			723.2	532.4
											238.418	23.229																		686.2	485.4			669.8			238.418	23.229	50.303			435.6			740.4	534.6
											238.841	21.011																		707.2	488.8			691.4			238.841	21.011	55.01			435			766.6	532.8
											239.265	24.808																		708.8	488.8			689.4			239.265	24.808	50.881			436.8			767.6	539
											239.689	19.949																		657	487.4			641.2			239.689	19.949	53.144			435			720.4	533.6
											240.112	20.507																		720	488.6			702.2			240.112	20.507	54.234			434.8			789	534
											240.536	32.215																		676	488			647.2			240.536	32.215	54.582			434.4			736.6	532.6
											240.96	25.28																		669.2	488.2			646.6			240.96	25.28	52.632			434.2			736	536.8
											241.384	29.012																		693.6	485			665.4			241.384	29.012	49.219			434.6			762.6	537
											241.808	16.782																		704.4	487.8			689.8			241.808	16.782	51.262			435			776.8	538
											242.232	32.755																		662.4	483			628.4			242.232	32.755	46.988			436.2			732.2	535.8
											242.656	30.038																		727.8	487.4			696.2			242.656	30.038	51.677			435			801.4	536.4
											243.08	26.19																		681.6	482.4			650.8			243.08	26.19	48.915			432.8			768.4	534.2
											243.504	20.79																		684.8	487.4			660.6			243.504	20.79	50.766			434.4			777	538.8
											243.928	31.464																		735.2	492			694.8			243.928	31.464	52.542			436.2			823.2	542.4
											244.352	20																		709.2	487.6			685.4			244.352	20	54.098			434.8			804.4	532.4
											244.776	33.333																		729.6	485.8			685.6			244.776	33.333	47.471			437			817.6	539.8
											245.201	18.524																		681.6	491.2			657			245.201	18.524	55.711			435.6			789.8	535.4
											245.625	20.419																		686.4	486			655.2			245.625	20.419	49.213			436			808	537.6
											246.049	19.407																		733.4	488.4			704.6			246.049	19.407	52.233			434.6			853	537.6
											246.474	23.133																		690.4	484.6			652.6			246.474	23.133	48.092			434.2			816	539
											246.898	18.742																		698.8	485.4			667.8			246.898	18.742	49.123			435			833.2	537.6
											247.322	22.857																		686.4	487			644.8			247.322	22.857	50			437			826.8	537
											247.747	20.869																		733.8	488.6			694.4			247.747	20.869	55.734			433.2			883.2	532.6
											248.171	23.436																		743	485.6			695.8			248.171	23.436	50.392			434.2			897.2	536.2
											248.596	21.204																		715.4	490			669.6			248.596	21.204	53.935			433.8			885.6	538
											249.021	22.915																		708.6	488.6			658.6			249.021	22.915	52.031			434.8			876.8	538.2
											249.445	22.306																		712.4	486			659.4			249.445	22.306	51.751			432.8			897	535.6
											249.87	23.651																		722.2	484.2			665.2			249.87	23.651	50.905			433.6			906.2	533
											250.295	20.494																		740	488.8			685.2			250.295	20.494	53.069			435.2			952.6	536.2
											250.72	22.751																		751.8	486			689.6			250.72	22.751	49.222			435.4			963	538.2
											251.145	19.905																		704.6	483.8			646.2			251.144	19.905	47.51			434.2			939.6	538.6
											251.569	21.046																		701.2	489.4			635.2			251.569	21.046	53.74			434.8			948.8	536.4
											251.994	23.713																		750.4	489.4			673			251.994	23.713	50.965			436.6			999.4	540.2
											252.419	18.271																		720.4	490.2			657.4			252.419	18.271	53.427			437.2			1002.2	536.4
											252.844	22.303																		741	484.8			660.8			252.844	22.303	49.315			434.4			1020.4	536.6
											253.269	22.776																		726.6	487.4			638			253.269	22.776	51.859			434.4			1027	536.6
											253.694	20.402																		768.4	484			687.2			253.694	20.402	45.677			435.4			1085.2	541.8
											254.12	19.373																		761	490.6			679.4			254.12	19.373	55.09			435.4			1100.6	535.6
											254.545	19.352																		769.6	487.8			681.2			254.545	19.352	48.944			436.8			1138	541
											254.97	20.878																		773.6	489.2			671.8			254.97	20.878	54.012			434			1159.4	536.2
											255.395	19.751																		757.4	492			655.8			255.395	19.751	56.415			436.6			1170.2	534.8
											255.821	18.428																		798.2	487.6			697.4			255.821	18.428	51.887			432.6			1244.4	538.6
											256.246	21.069																		770.4	489			650.6			256.246	21.069	54.043			434.2			1219.2	535.6
											256.671	19.52																		801	488.4			680.6			256.671	19.52	50.984			436.6			1297.4	538.2
											257.097	19.011																		769.4	484			646.4			257.097	19.011	49.606			433.6			1293.4	535.2
											257.522	19.21																		785.2	486.6			655.8			257.522	19.21	52.096			434.4			1329.4	534.6
											257.948	18.274																		831.4	489			701			257.948	18.274	50.493			437.8			1414.6	539.2
											258.373	19.136																		840.8	489.4			696.4			258.373	19.136	52.82			433.2			1451	539.6
											258.799	19.085																		803.4	487.6			650.8			258.799	19.085	49.907			434			1450.4	541.4
											259.225	17.877																		805.8	489.8			654.6			259.225	17.877	53.551			434			1500.4	538.2
											259.65	18.8																		806.6	488.2			638.6			259.65	18.8	53.157			436			1532.2	534.2
											260.076	18.745																		854.6	494.4			678.4			260.076	18.745	56.827			432.8			1618.4	541.2
											260.502	17.802																		816.6	491.4			640.4			260.502	17.802	53.445			434			1630.2	541.4
											260.928	19.017																		866.2	488.2			670.4			260.928	19.017	53.984			434			1700	534.4
											261.354	17.888																		868.8	486.8			673			261.354	17.888	51.581			434.6			1767.6	535.8
											261.779	17.648																		834.4	487.8			634.8			261.779	17.648	51.786			435.6			1765.8	536.4
											262.205	17.684																		834	486.6			624.2			262.205	17.684	50.291			434.8			1810.6	537.8
											262.631	17.509																		884.4	486.6			666.8			262.631	17.509	48.544			436.6			1909.6	539.6
											263.057	17.983																		895.8	486.6			664			263.057	17.983	49.216			436.4			1953	538.4
											263.484	17.2																		880.4	488.2			647.2			263.484	17.2	53.968			433.8			2003	534.6
											263.91	17.504																		898.4	486.6			653			263.91	17.504	50.298			436			2055	536.6
											264.336	16.542																		916	490			676.8			264.336	16.542	50.093			436.4			2122.8	543.4
											264.762	17.275																		912.8	486.8			650.8			264.762	17.275	50.407			437.2			2167.4	535.6
											265.188	16.509																		955.4	489			694			265.188	16.509	50.919			433.6			2277.4	542.4
											265.615	16.59																		951.6	490.8			679.2			265.615	16.59	54.599			435			2321.2	537.2
											266.041	16.548																		980	488.6			695.4			266.041	16.548	52.41			436.4			2415.2	536
											266.467	16.65																		947.2	484.6			654.2			266.467	16.65	48.527			435.2			2414	537
											266.894	15.948																		966	487.4			668.6			266.894	15.948	51.272			435			2533.4	537.2
											267.32	16.551																		995.6	487.6			680.2			267.32	16.551	51.845			434.2			2585.8	537.2
											267.747	15.935																		958.8	489.4			645.2			267.747	15.935	53.83			437.4			2613.2	534
											268.173	16.387																		1008.6	490			678.8			268.173	16.387	53.891			434.6			2691.4	537.4
											268.6	15.897																		992.6	486			661.6			268.6	15.897	50.996			434.8			2743.8	535.2
											269.026	15.702																		1002.4	489.8			665.6			269.026	15.702	53.125			435.4			2810.6	537.8
											269.453	16.124																		984.6	486.6			629.2			269.453	16.124	48.444			436.8			2833.4	539.6
											269.88	15.795																		1030.8	486.6			674.4			269.88	15.795	49.333			434.8			2930.8	539.8
											270.307	15.66																		1070.6	487.2			707.2			270.307	15.66	51.318			436.6			3027.8	535.2
											270.733	15.618																		1033.8	488			659.4			270.733	15.618	53.83			436			3056.6	532.6
											271.16	15.148																		1022	487			648.2			271.16	15.148	50.487			435.2			3115.8	537.8
											271.587	15.174																		1056.2	485.4			674			271.587	15.174	48.337			436			3192.8	538.2
											272.014	15.257																		1056.2	492.8			666.2			272.014	15.257	57.515			435.4			3222.4	535.2
											272.441	15.277																		1053.8	487.2			655.4			272.441	15.277	50			438.4			3263.2	536
											272.868	14.951																		1075.8	488.2			675.6			272.868	14.951	50.781			436.2			3352.4	538.6
											273.295	14.815																		1085.2	489			679.6			273.295	14.815	49.444			435.6			3417.4	543.6
											273.722	14.354																		1082.8	486.2			680.6			273.722	14.354	50.198			435.4			3482.6	536.6
											274.149	14.94																		1085.2	485.2			657.8			274.149	14.94	48.29			437.2			3518.6	536.6
											274.577	14.887																		1096.6	492.2			662.6			274.577	14.887	56.137			436.4			3577.8	535.8
											275.004	14.604																		1114	484.4			675.6			275.004	14.604	48.846			433.6			3677.6	537.6
											275.431	14.685																		1106.2	490.2			657.4			275.431	14.685	52.198			433.2			3713.6	542.4
											275.858	14.563																		1100.8	489.4			646.8			275.858	14.563	51.336			435.6			3764.2	540.4
											276.286	14.339																		1122	491.2			664.6			276.286	14.339	53.143			435.4			3854.4	540.4
											276.713	14.183																		1146.6	490.6			681.8			276.713	14.183	53.831			437.2			3959	536.4
											277.141	14.282																		1145.8	489.4			670.8			277.141	14.282	52.988			436.2			3996.6	536.6
											277.568	14.41																		1143.6	489.4			655.8			277.568	14.41	53.293			436			4041	536.2
											277.996	13.782																		1136.2	489			660.6			277.996	13.782	52.827			434.8			4111.6	537.4
											278.423	13.924																		1134.6	488.6			640.2			278.423	13.924	53.465			434.6			4190.8	535.6
											278.851	14.469																		1170.2	485.8			649.8			278.851	14.469	49.421			434.6			4246.4	538.2
											279.278	14.38																		1169.6	488.6			640.2			279.278	14.38	50.758			435			4321.6	540.6
											279.706	14.051																		1205.6	488.8			677.6			279.706	14.051	50.988			437.2			4435.4	538.4
											280.134	14.105																		1215.8	491.8			675.2			280.134	14.105	53.725			437			4508	539
											280.562	14.32																		1235.2	490.6			680.2			280.562	14.32	52.907			436			4555.8	539.2
											280.989	13.641																		1205	492.2			663.2			280.989	13.641	54.331			437			4635	538.6
											281.417	13.691																		1243	486.4			689.6			281.417	13.691	48.855			435.2			4731.8	540
											281.845	13.81																		1205.6	491.2			640.6			281.845	13.81	52.239			435.2			4731.8	542.4
											282.273	13.701																		1228.2	486.8			656.2			282.273	13.701	47.547			436.4			4831	542.4
											282.701	13.594																		1321	488.6			744.2			282.701	13.594	50.87			436			4987.4	539.4
											283.129	13.978																		1242.8	491.4			637.8			283.129	13.978	53.36			437.4			4966	538.6
											283.557	13.352																		1267.2	489.2			677.6			283.557	13.352	49.543			435			5093.4	544.4
											283.985	13.594																		1274	490.4			667.8			283.985	13.594	51.306			435.4			5127	542.6
											284.413	13.483																		1263.8	484.8			645.8			284.413	13.483	47.852			435.8			5229.4	538.2
											284.842	13.711																		1289.4	491.6			658			284.842	13.711	53.383			434.8			5263	541.2
											285.27	13.535																		1311.2	487.8			672.6			285.27	13.535	47.145			436.6			5390.6	545.2
											285.698	13.461																		1292	491.6			643.4			285.698	13.461	50			435.8			5461.8	547.4
											286.126	13.096																		1299.8	491.2			652			286.126	13.096	53.801			436			5598.4	538.6
											286.555	13.086																		1333	489.4			676.4			286.555	13.086	53.678			435.4			5693.8	536
											286.983	13.144																		1340	489			670.2			286.983	13.144	52.941			435			5766	537
											287.412	13.482																		1346.6	489.4			648.4			287.412	13.482	49.631			435.6			5827	544
											287.84	13.19																		1359.4	490.4			670.2			287.84	13.19	53.635			435.8			5895.4	537.6
											288.269	13.329																		1398.4	490			687.4			288.269	13.329	49.248			437.6			6021.8	544
											288.697	13.158																		1369.8	492.4			657			288.697	13.158	53.717			434.6			6074.2	542.2
											289.126	13.262																		1435.6	489.8			707.8			289.126	13.262	52.964			434.4			6195.8	539
											289.555	13.053																		1384	490.4			656.6			289.555	13.053	52.692			435.6			6229.2	539.6
											289.983	13.146																		1422.8	492			683.6			289.983	13.146	54.335			435.6			6306.4	539.4
											290.412	13.115																		1412.2	488.6			660			290.412	13.115	51.02			433.6			6395.2	541.4
											290.841	12.947																		1430.2	489.6			675			290.841	12.947	52.611			435.2			6507.8	538.6
											291.27	13.152																		1465	492.8			689.6			291.27	13.152	51.899			435.4			6585.2	546
											291.699	13.061																		1493	489.6			710.8			291.699	13.061	48.833			439.4			6699.8	542.2
											292.127	12.849																		1425.4	490.4			649.8			292.127	12.849	52.918			436			6686.2	538.8
											292.556	12.808																		1415.2	492			628.6			292.556	12.808	53.551			436.2			6770.2	540.4
											292.985	12.86																		1469.8	488.8			671.2			292.985	12.86	50.097			437			6881.2	540.4
											293.414	13.259																		1508	492.4			677.8			293.414	13.259	53.333			436.4			6939	541.4
											293.844	13.001																		1510.2	491.6			683.6			293.844	13.001	52.434			435.6			7041.8	542.4
											294.273	12.963																		1496.6	491.4			665.2			294.273	12.963	53.537			435.4			7078.6	540
											294.702	12.891																		1478.6	485.6			639.8			294.702	12.891	46.111			435.8			7146.8	543.8
											295.131	12.886																		1506.2	493.6			667.2			295.131	12.886	55.81			435			7178.2	540
											295.56	12.723																		1505.4	488.2			669.4			295.56	12.723	50			434.4			7240	542
											295.99	12.745																		1508.4	490.4			667.8			295.99	12.745	48.885			437.8			7263.2	545.4
											296.419	12.595																		1519.4	490.6			672.8			296.419	12.595	50.86			437.4			7394.6	542
											296.848	12.628																		1486.2	488.8			637			296.848	12.628	46.667			435.6			7362	549.6
											297.278	12.672																		1499	488.6			642.8			297.278	12.672	47.059			435.8			7399.4	548
											297.707	12.936																		1517.8	491.2			642			297.707	12.936	52.975			436			7412.4	540.2
											298.137	12.947																		1551.8	491.6			673.6			298.137	12.947	53.295			436.6			7456.6	539.8
											298.566	12.699																		1530.6	492.2			668.8			298.566	12.699	52.855			434.8			7455.4	543.4
											298.996	12.858																		1518.6	490.8			639			298.996	12.858	53.045			436.8			7479.8	538.6
											299.425	12.815																		1508	486.6			628			299.425	12.815	48.833			436.4			7495	539.2
											299.855	12.643																		1505.8	490.2			628.8			299.855	12.643	53.578			434.8			7565.2	538.2
											300.285	12.695																		1562.6	494.4			686.4			300.285	12.695	56.53			436.4			7588.2	539
											300.715	12.838																		1543.6	489.2			649.8			300.715	12.838	49.081			435.8			7611.8	544.6
											301.144	12.844																		1564.8	490.6			668.6			301.144	12.844	51.336			436.8			7646.2	541.6
											301.574	12.704																		1555	493.2			668.6			301.574	12.704	54.771			435.8			7646.2	540.6
											302.004	12.725																		1539.4	484.8			647.8			302.004	12.725	44.841			439.6			7654.4	540.4
											302.434	12.813																		1571.6	489			672.8			302.434	12.813	50.379			435.8			7687.4	541.4
											302.864	12.756																		1560	490.6			659.2			302.864	12.756	50.376			437			7721.2	543.4
											303.294	12.655																		1556.6	491.6			661.6			303.294	12.655	54.617			436			7733.8	537.8
											303.724	12.838																		1590.6	491			680.6			303.724	12.838	51.946			437.6			7769	540.4
											304.154	12.615																		1559.8	489.4			662.2			304.154	12.615	47.473			436.8			7777.4	547.6
											304.584	12.666																		1574.8	493.2			676.6			304.584	12.666	51.681			434.8			7768.2	547.8
											305.014	12.707																		1621.8	488.6			718.2			305.014	12.707	47.3			437.8			7829.4	545.2
											305.445	12.607																		1567.6	490.8			668.4			305.445	12.607	50			436.2			7801	545.4
											305.875	12.696																		1663.2	492.8			750			305.875	12.696	51.493			437.6			7942.8	544.8
											306.305	12.866																		1566.8	488.4			644.6			306.305	12.866	48.732			434.6			7812.6	545
											306.735	12.601																		1575	491.6			668			306.735	12.601	52.015			437.4			7865.8	541.6
											307.166	12.83																		1567.8	487			640.4			307.166	12.83	48.249			437.4			7868.6	540.2
											307.596	12.656																		1608	486.8			695.4			307.596	12.656	49.042			435.6			7906.4	540
											308.027	12.724																		1573.4	491.4			657.4			308.027	12.724	50.459			436.4			7856.4	545.4
											308.457	12.745																		1614.8	491			693.8			308.457	12.745	51.705			436.4			7920.2	542
											308.888	12.495																		1578.4	491.8			673			308.888	12.495	50.093			438			7919	545.4
											309.318	12.731																		1588.8	492.8			664.4			309.318	12.731	53.484			436			7925.2	542.2
											309.749	12.646																		1587.4	491			664.8			309.749	12.646	51.763			435.2			7960.4	543
											310.18	12.632																		1574.2	493.6			649.4			310.18	12.632	54.528			437			7970.4	540.8
											310.61	12.878																		1568.2	494			625			310.61	12.878	53.358			436.8			7949.4	544
											311.041	12.604																		1589.6	490.2			660.6			311.041	12.604	50.469			436.4			8031.2	543
											311.472	12.746																		1609.4	491.2			670.6			311.472	12.746	49.466			435.6			8036.2	548
											311.903	12.395																		1558.2	492.6			642.2			311.903	12.395	50.645			437.6			8032.2	546.2
											312.334	12.782																		1598.8	488.4			651.8			312.334	12.782	48.435			435.8			8060.6	544.4
											312.765	12.577																		1576.8	491.2			643.2			312.765	12.577	51.906			434			8066	544.2
											313.196	12.594																		1602.2	494			660.4			313.196	12.594	52.495			437.2			8138.4	545.4
											313.627	12.534																		1619.4	490			682			313.627	12.534	50.187			436.2			8161	543.4
											314.058	12.628																		1639.2	492			688.2			314.058	12.628	49.177			438.2			8219.2	547.6
											314.489	12.75																		1607.8	488.8			650.2			314.489	12.75	48.08			436.2			8161	545.6
											314.92	12.613																		1612.2	489.2			652.2			314.92	12.613	47.834			436.2			8263.2	547
											315.351	12.51																		1622	493.4			672.4			315.351	12.51	52.068			438			8263.2	544.4
											315.782	12.646																		1619	490			658.4			315.782	12.646	47.304			435.6			8254.2	550.6
											316.213	12.609																		1643.4	491.4			677.4			316.213	12.609	49.037			435.4			8338.8	549.6
											316.645	12.645																		1637.6	492			670.4			316.645	12.645	51.163			439.2			8319	542.4
											317.076	12.666																		1635.8	494.4			665			317.076	12.666	53.95			438.4			8329.6	542.2
											317.507	12.688																		1640.4	491.6			656.2			317.507	12.688	54.876			434.2			8413.2	538.8
											317.939	12.644																		1665	489			682.6			317.939	12.644	48.609			436.6			8452.2	544.4
											318.37	12.609																		1616.6	491.2			634.8			318.37	12.609	49.631			437.4			8421.2	545.8
											318.802	12.606																		1652	492.8			665.2			318.802	12.606	52.471			437.6			8493	542.8
											319.233	12.504																		1639.6	490.6			657.8			319.233	12.504	51.04			436.6			8510	542.4
											319.665	12.689																		1682	489.2			684.4			319.665	12.689	48.718			436			8546.6	545.2
											320.097	12.577																		1657.6	489.4			663			320.097	12.577	50.484			437.2			8571.4	540.6
											320.528	12.56																		1638.4	488.8			636.6			320.528	12.56	48.429			436.4			8613	544.6
											320.96	12.924																		1696.2	490.2			663.6			320.96	12.924	50.867			437.4			8653.2	541.2
											321.392	12.759																		1649.4	493.4			625.6			321.392	12.759	52.899			435			8650	545.4
											321.824	12.883																		1691.8	492.2			650.8			321.824	12.883	52.095			435			8731.4	544.8
											322.255	12.847																		1674.4	495.8			636.4			322.255	12.847	53.08			437.2			8716.2	547.6
											322.687	12.848																		1707	488.6			657.8			322.687	12.848	47.664			437.6			8824.2	544.6
											323.119	12.948																		1698.2	493.4			633.4			323.119	12.948	51.455			436.8			8856.8	546.8
											323.551	12.913																		1695.2	494.6			629.4			323.551	12.913	52.876			437.6			8882.8	545.4
											323.983	12.9																		1696.2	493.2			625.6			323.983	12.9	52.022			436.6			8924.6	545.4
											324.415	12.817																		1729.6	492			661.2			324.415	12.817	47.12			438			8996.8	552.6
											324.847	12.848																		1760	491.8			682.2			324.847	12.848	47.684			436.2			9070.8	552.8
											325.279	12.894																		1724.4	492.8			639.2			325.279	12.894	50			436.4			9055.4	549.2
											325.712	12.795																		1744.4	494.6			656			325.712	12.795	50.259			436.4			9162.2	552.2
											326.144	12.948																		1755	495			658.2			326.144	12.948	50.785			436.8			9129	551.4
											326.576	12.919																		1767.8	496.2			665.2			326.576	12.919	51.286			436.4			9200.2	553
											327.008	12.833																		1754.6	497.2			654			327.008	12.833	52.811			435.2			9230.6	552.6
											327.441	12.845																		1747.4	497.6			641.2			327.441	12.845	50.083			437.6			9253.4	557.4
											327.873	12.825																		1762.8	497.8			660.4			327.873	12.825	52.138			434.4			9256.2	556
											328.305	13.027																		1821	497.6			695.2			328.305	13.027	49.92			435.4			9337.4	560
											328.738	12.861																		1788.6	497.2			673			328.738	12.861	47.95			436.4			9347	563.2
											329.17	13.016																		1781	495.6			654			329.17	13.016	44.36			437.4			9312.6	568.6
											329.603	12.845																		1777.6	498			649.6			329.603	12.845	46.594			437.8			9431	567
											330.036	12.957																		1766.6	502.8			625.8			330.036	12.957	49.197			435.4			9430.2	572.4
											330.468	13.09																		1837.4	501.6			684			330.468	13.09	47.162			436.8			9495.4	574.2
											330.901	13.032																		1787.4	505.6			641.4			330.901	13.032	49.563			437.6			9435.4	574.8
											331.333	13.08																		1800.8	503.4			647.4			331.334	13.08	45.863			438			9465.6	580.6
											331.766	12.922																		1809.4	507.8			667.4			331.766	12.922	48.974			436.2			9504.8	582.4
											332.199	12.998																		1806.2	506.8			656.6			332.199	12.998	45.045			436.8			9500.8	592.2
											332.632	13.003																		1797.2	508.6			647.6			332.632	13.003	44.806			437			9488.4	596.8
											333.065	12.923																		1793.2	511.4			649.6			333.065	12.923	46.354			436.4			9499.2	598.2
											333.498	13.025																		1786.8	513.2			632.2			333.498	13.025	47.158			435.2			9496.6	600.6
											333.931	12.966																		1801.2	516			649.6			333.931	12.966	45.598			435.2			9531.2	612.4
											334.364	13.179																		1777.2	517.6			613.2			334.364	13.179	44.796			438.4			9445.2	615.2
											334.797	13.103																		1785.4	521			627.8			334.797	13.103	44.351			436.2			9462.4	627.4
											335.23	13.01																		1807.8	523.2			652.4			335.23	13.01	45.747			435			9533	627.8
											335.663	13.066																		1804.8	522.6			639.6			335.663	13.066	41.782			438.2			9557.4	640.2
											336.096	13.006																		1809	529.2			653.4			336.096	13.006	44.065			436.4			9538.6	647
											336.529	13.194																		1817.4	531.4			635.4			336.529	13.194	43.474			436.8			9593.8	654.4
											336.962	13.164																		1824.6	528.8			644.8			336.962	13.164	41.918			437			9607	656
											337.396	13.086																		1822.4	531			648.8			337.396	13.086	40.925			437.2			9617	666.4
											337.829	13.376																		1822.2	536.2			625.8			337.829	13.376	39.967			438.2			9570.4	683.4
											338.262	13.092																		1839.2	538.8			655.6			338.262	13.092	41.044			436.6			9696.4	685.6
											338.696	13.308																		1864.2	542.8			664.6			338.696	13.308	40.948			437.4			9678.6	694.8
											339.129	13.306																		1828.8	546.2			635.4			339.129	13.306	40.691			437.8			9604	704.2
											339.563	13.388																		1853.8	548.8			645.8			339.563	13.388	39.674			437			9669	718.8
											339.996	13.123																		1863.2	555.2			678.4			339.996	13.123	40.692			437.6			9706.8	726.6
											340.43	13.295																		1853.2	553.6			661			340.43	13.295	38.624			436.8			9628	739.2
											340.863	13.341																		1836.4	555.4			641.8			340.863	13.341	38.302			437.2			9596	745.8
											341.297	13.311																		1849.6	563.2			661.2			341.297	13.311	39.163			437.8			9589.2	758
											341.731	13.296																		1866.4	570.8			683.6			341.731	13.296	40.072			436.8			9579.8	771.2
											342.165	13.313																		1814	569.6			629			342.165	13.313	38.282			438.6			9530.4	780.8
											342.598	13.407																		1861.2	572			675			342.598	13.407	39.05			437.2			9522.6	782.4
											343.032	13.33																		1832.6	581			658.4			343.032	13.33	39.712			437.4			9467	799
											343.466	13.34																		1833.6	576.4			659.8			343.466	13.34	37.771			436.8			9458.6	806.4
											343.9	13.237																		1803.4	578.6			646.4			343.9	13.237	36.758			436.2			9386.8	823.6
											344.334	13.333																		1798.4	589.4			646.4			344.334	13.333	39.507			435.4			9286.6	825.2
											344.768	13.566																		1790.8	587.6			626.4			344.768	13.566	38.117			434.6			9209.4	836
											345.202	13.488																		1800	588.8			648.4			345.202	13.488	37.041			437.6			9186.4	845.8
											345.636	13.557																		1807	592.2			657.8			345.636	13.557	36.717			437.4			9134.8	859
											346.07	13.314																		1784.2	594.4			660.2			346.07	13.314	36.414			436			9102.2	871
											346.504	13.621																		1791	600.6			656.2			346.504	13.621	37.134			435.8			8987.6	879.6
											346.938	13.468																		1762.6	600.2			630.4			346.938	13.468	35.274			439			9036.8	896
											347.373	13.305																		1776	606.6			646.4			347.373	13.305	36.095			435.8			9136.2	909
											347.807	13.356																		1819.6	610.8			677.6			347.807	13.356	35.814			435.6			9227.8	924.8
											348.241	13.723																		1835.2	618.4			644.4			348.241	13.723	35.607			437.8			9321.6	945
											348.675	13.499																		1830.6	624.8			636.2			348.675	13.499	35.436			437.2			9484	966.6
											349.11	13.641																		1927.6	632.6			698.6			349.11	13.641	34.758			437.4			9708	999
											349.544	13.614																		1930	643.2			677.4			349.544	13.614	35.754			437.4			9878.2	1013
											349.979	13.749																		1918.6	646.2			627.2			349.979	13.749	34.628			437.6			10020	1040
											350.413	13.403																		1920.4	655.2			637			350.413	13.403	34.84			437.8			10212.8	1061.8
											350.848	13.762																		1980.8	670.4			650			350.848	13.762	35.507			437.4			10319.8	1093.6
											351.282	13.568																		2013.2	673.6			673.4			351.282	13.568	35.37			437.4			10548.4	1105.2
											351.717	13.709																		2037.4	678.6			662.4			351.717	13.709	33.889			438.6			10692.6	1146.8
											352.152	13.671																		2036.8	693.4			655.2			352.152	13.671	35.208			438			10761.2	1163.4
											352.586	13.715																		2052.4	697.2			661.6			352.586	13.715	34.57			436.2			10802.4	1191.2
											353.021	13.892																		2079.4	705.2			667.2			353.021	13.892	34.546			437.4			10832.4	1212.6
											353.456	13.782																		2020.2	715.4			622.6			353.456	13.782	34.845			438.8			10763.4	1232.6
											353.891	13.853																		2067.2	723.4			662.6			353.891	13.853	34.711			437.8			10802	1260.6
											354.326	13.906																		2129.2	731.2			716.8			354.326	13.906	34.357			438.2			10873.6	1291
											354.761	13.878																		2079.6	738.6			663.4			354.761	13.878	34.296			437			10868	1316.4
											355.196	13.98																		2090	742.6			650.2			355.196	13.98	33.575			437.4			10949	1346.4
											355.631	13.842																		2067.8	758.2			637.6			355.631	13.842	34.986			437.8			10969.6	1353.6
											356.066	13.777																		2096.6	764.4			674			356.066	13.777	34.268			434.4			10999.8	1397.4
											356.501	13.921																		2108.8	769			663.2			356.501	13.921	34.333			439.2			11047.8	1399.8
											356.936	14.112																		2141.4	771.2			650.8			356.936	14.112	33.367			436			11213.4	1440.6
											357.371	14.065																		2437	792.4			933.2			357.371	14.065	33.832			439.8			11625.2	1482
											357.806	14.006																		2147.8	802.6			640			357.806	14.006	34.239			437.2			11405.6	1504.4
											358.242	14.124																		2174.4	806			646.6			358.242	14.124	34.174			437.4			11463.6	1516
											358.677	14.083																		2191.4	810.6			661.8			358.677	14.083	33.369			436.8			11523.2	1557
											359.112	14.316																		2239.8	825.8			671.4			359.112	14.316	34.487			437.2			11627.2	1564
											359.548	14.137																		2196.2	821.4			648.8			359.548	14.137	33.299			436.8			11594.8	1591.8
											359.983	14.4																		2212.4	832.6			635.6			359.983	14.4	33.413			438.8			11585.4	1617.4
											360.418	14.216																		2213.2	847.4			653.6			360.418	14.216	34.394			436.6			11624	1631
											360.854	14.289																		2200.8	843.4			636.2			360.854	14.289	33.443			436.4			11585.8	1653.4
											361.289	14.34																		2242.6	848.2			669			361.289	14.34	32.949			437			11642.2	1685
											361.725	14.234																		2225.4	866.6			647.6			361.725	14.234	33.921			435.8			11732.6	1705.8
											362.161	14.115																		2245.2	869.2			673.2			362.161	14.115	33.535			436.2			11810.6	1727.4
											362.596	14.147																		2249.4	883.4			674.8			362.596	14.147	33.84			438.4			11805.2	1753.4
											363.032	14.471																		2284.6	877			673.4			363.032	14.471	32.888			439			11807.2	1770.8
											363.468	14.448																		2249	892.4			641.4			363.468	14.448	33.475			437			11768	1797.4
											363.904	14.391																		2268.4	900			671.6			363.904	14.391	33.247			438.2			11767.4	1827.2
											364.339	14.464																		2256.2	902.6			657.2			364.339	14.464	33.049			437			11712	1845.8
											364.775	14.53																		2263	919.4			654			364.775	14.53	33.394			439			11727.8	1877.6
											365.211	14.674																		2286.8	928.8			659.8			365.211	14.674	33.616			437.4			11747.2	1899.2
											365.647	14.676																		2291	927.8			653.6			365.647	14.676	32.767			438.2			11810.6	1932.4
											366.083	14.786																		2306	948			644.8			366.083	14.786	33.521			437			11879.6	1961.4
											366.519	14.727																		2326.6	955			650			366.519	14.727	33.235			437			12034.4	1995.6
											366.955	14.639																		2349.8	959.2			650.2			366.955	14.639	32.897			437			12260.2	2024.4
											367.391	14.605																		2369	980.8			646.8			367.391	14.605	33.37			438.2			12438.8	2064.2
											367.827	14.666																		2374	996.6			639.2			367.827	14.666	33.793			437.8			12467.6	2091.4
											368.264	14.792																		2418	997.8			657			368.264	14.792	32.904			435.8			12562	2143.8
											368.7	14.915																		2442.4	1017			659.4			368.7	14.915	33.403			438			12614.2	2171.4
											369.136	14.94																		2483.2	1025.8			688.2			369.136	14.94	32.859			439.2			12702.6	2224.4
											369.572	14.878																		2474.6	1044.4			679.6			369.572	14.878	33.374			436.6			12744.2	2257.8
											370.009	14.823																		2442.2	1048.2			649			370.009	14.823	33.225			436.2			12746.4	2278.2
											370.445	14.968																		2461	1064			647.8			370.445	14.968	32.833			437.8			12761.8	2345
											370.882	15.039																		2470.4	1082.6			647			370.882	15.039	33.378			437.4			12771.8	2370.4
											371.318	14.981																		2521	1092.8			688.2			371.318	14.981	33.266			438.8			12922	2404.8
											371.755	15.103																		2560	1109.2			691.8			371.755	15.103	33.347			437.6			13061.8	2451.6
											372.191	15.07																		2507.8	1115.2			630.4			372.191	15.07	33.068			435			13088.4	2492
											372.628	15.175																		2524.6	1138.6			624.2			372.628	15.175	33.375			439			13147.8	2535.2
											373.064	15.1																		2561.2	1148.4			651.4			373.064	15.1	32.831			438.2			13299.2	2601.4
											373.501	15																		2578.4	1157.6			668.6			373.501	15	32.839			435.8			13400.6	2633.8
											373.938	15.377																		2612.8	1178.4			636			373.938	15.377	33.063			437			13491.6	2679.4
											374.374	15.287																		2651.2	1196.4			665.2			374.374	15.287	33.176			437.6			13656.6	2724.8
											374.811	15.262																		2670.8	1216.4			660.4			374.811	15.262	33.279			438.2			13833.4	2776.6
											375.248	15.209																		2678.4	1230			638.4			375.248	15.209	32.79			438			14051.6	2853.4
											375.685	15.535																		2760.4	1253.2			638			375.685	15.535	33.399			437.2			14299.8	2880.4
											376.122	15.45																		2764.6	1272.4			631.4			376.122	15.45	33.459			437.4			14438.2	2933
											376.559	15.508																		2804.6	1278.8			645.4			376.559	15.508	33.299			438.4			14568.2	2962.2
											376.996	15.478																		2816.4	1291.8			643.2			376.996	15.478	32.811			437.8			14684.2	3040.6
											377.433	15.479																		2840.8	1319.8			638.8			377.433	15.479	33.18			437.2			14864.6	3097.2
											377.87	15.608																		2891.2	1331			630.4			377.87	15.608	33.242			438			15115.2	3124.4
											378.307	15.626																		2969.4	1354.2			658			378.307	15.626	33.076			438.6			15449.6	3206.8
											378.744	15.774																		3031.6	1372.6			670.4			378.744	15.774	33.243			437.4			15639.8	3250.6
											379.181	15.765																		3056.8	1398.4			653.8			379.181	15.765	33.083			438			15896.6	3341
											379.619	15.683																		3065	1402			650.4			379.619	15.683	32.669			438			16046.2	3388.8
											380.056	15.624																		3084.8	1437.2			662.6			380.056	15.624	33.407			438			16165.8	3429
											380.493	15.778																		3092.6	1448.6			639.8			380.493	15.778	32.927			437.4			16185.2	3508.4
											380.931	15.951																		3139.6	1494			658.6			380.931	15.951	33.392			438.6			16212	3599.2
											381.368	15.971																		3176.6	1509.6			669.4			381.368	15.971	33.072			438.2			16367.4	3677.8
											381.806	15.918																		3186.8	1541.8			645.4			381.806	15.918	33.412			438.8			16611.4	3740
											382.243	15.931																		3240.4	1564.4			638.8			382.243	15.931	33.446			437.6			16969.4	3806.6
											382.681	16.025																		3280.6	1586.4			610			382.681	16.025	33.17			437.2			17275.6	3901.8
											383.118	16.074																		3353.4	1620.2			652.8			383.118	16.074	33.673			437.6			17453.8	3949.6
											383.556	16.197																		3393.6	1649.4			659.4			383.556	16.197	33.568			436.8			17539.8	4049.2
											383.993	16.153																		3355.6	1663.4			627			383.993	16.153	33.326			438.2			17519.4	4114.6
											384.431	16.168																		3418.8	1689.2			648.6			384.431	16.168	33.492			439.2			17782.2	4171.4
											384.869	16.36																		3488.8	1733.2			643			384.869	16.36	33.661			438.2			18038	4285.4
											385.307	16.233																		3558	1742.2			681.4			385.307	16.233	33.209			438			18402.6	4365.2
											385.744	16.338																		3577.8	1766.8			646.2			385.744	16.338	33.051			438.8			18589.8	4456.8
											386.182	16.355																		3638.8	1813			662.8			386.182	16.355	33.586			438.4			18859.2	4531.2
											386.62	16.378																		3704.6	1842			659			386.62	16.378	33.338			438.2			19255	4649
											387.058	16.405																		3768	1861.6			640			387.058	16.405	33.285			437.8			19707.6	4715.4
											387.496	16.469																		3833.2	1893.6			630.8			387.496	16.469	33.45			437.6			20076.2	4790.4
											387.934	16.442																		3919.2	1938.4			663.6			387.934	16.442	33.811			437.2			20464	4877.2
											388.372	16.587																		3978.6	1966.8			655.6			388.372	16.587	33.637			439			20689.8	4981
											388.81	16.456																		3918	1979.2			635			388.81	16.456	33.449			437.6			20585.4	5046.4
											389.248	16.677																		3937.8	2023.6			671.6			389.248	16.677	33.592			437.8			20257	5158.6
											389.686	16.726																		3846.6	2020.4			651			389.686	16.726	33.463			436.8			19756.2	5169.2
											390.125	16.733																		3791	2048.4			650.8			390.125	16.733	33.482			438			19417.8	5247.8
											390.563	16.808																		3832	2071.6			682.4			390.563	16.808	33.597			438.4			19420.8	5299.6
											391.001	16.809																		3832	2087			658.2			391.001	16.809	33.44			435.2			19540.2	5374.8
											391.44	16.774																		3852.4	2123.8			642.4			391.44	16.774	33.666			437.6			19779.4	5446.2
											391.878	16.642																		3884.8	2142.4			639.8			391.878	16.642	33.557			435.8			20138.4	5521.4
											392.316	16.814																		3999	2172.6			639			392.316	16.814	33.603			438.4			20622.4	5599.2
											392.755	16.955																		4137.8	2206.2			656.8			392.755	16.955	33.64			437.8			21187.4	5694.6
											393.193	17																		4200.6	2251.6			635.6			393.193	17	33.768			437.4			21605.6	5810
											393.632	17.036																		4232	2271.4			616.6			393.632	17.036	33.873			439			21838.8	5848.6
											394.07	17.045																		4292.6	2315			654.6			394.07	17.045	33.659			438.2			21998	6014.2
											394.509	17.086																		4341.4	2357			660.2			394.509	17.086	33.982			437.4			22205.2	6086.2
											394.948	17.21																		4397	2366.2			670.8			394.948	17.21	33.389			436.2			22322.4	6216.6
											395.386	17.165																		4329	2401.2			638.6			395.386	17.165	33.522			439.4			22138.4	6291.6
											395.825	17.258																		4320.6	2439.8			646			395.825	17.258	33.549			437			21938	6406.8
											396.264	17.265																		4287	2491			616.6			396.264	17.265	33.911			436.6			21876	6494.8
											396.703	17.282																		4357.2	2502.4			662.8			396.703	17.282	33.89			437.8			22040	6529.8
											397.141	17.369																		4394	2537.6			631.2			397.141	17.369	33.859			437.2			22295	6640.6
											397.58	17.475																		4494.2	2568.6			631.4			397.58	17.475	33.972			437			22736.6	6711.6
											398.019	17.38																		4602.4	2603.6			643.6			398.019	17.38	33.97			437.6			23421	6813.8
											398.458	17.487																		4718.2	2617.6			651.6			398.458	17.487	33.795			437.4			23906.4	6888.6
											398.897	17.685																		4777.6	2675.2			630.6			398.897	17.685	34.154			438.6			24079.4	6987.2
											399.336	17.462																		4730.2	2681.6			641.4			399.336	17.462	33.727			437.6			24057.4	7091
											399.775	17.592																		4702.8	2704.6			655			399.775	17.592	33.796			436.8			23664.4	7147
											400.215	17.453																		4599.6	2751.6			647.2			400.215	17.453	33.893			437.4			23293	7265.4
											400.654	17.742																		4585.2	2764.2			631.4			400.654	17.742	33.837			436.4			22917	7315.8
											401.093	17.683																		4539.2	2818.2			647.2			401.093	17.683	34.367			437			22656.8	7365.8
											401.532	17.553																		4512.2	2821.4			653.2			401.532	17.553	33.987			438.4			22638	7450
											401.971	17.741																		4577	2845.6			665			401.971	17.741	33.821			438			22715.2	7556.6
											402.411	17.795																		4573.4	2892.8			646			402.411	17.795	34.119			437.2			22716.6	7634.4
											402.85	17.826																		4589	2920.4			638.2			402.85	17.826	34.009			439.2			22801	7735
											403.29	17.799																		4616.6	2950			663			403.29	17.799	34.14			437.4			22875.6	7797.2
											403.729	18.033																		4693.6	2990.8			643.2			403.729	18.033	34.209			438			23103.8	7900.4
											404.169	17.84																		4701	2999.8			630.2			404.169	17.84	34.126			439.6			23448.2	7941.8
											404.608	17.844																		4831	3054			647.8			404.608	17.844	34.24			439.4			24090.6	8075.6
											405.048	17.9																		4959.8	3061.8			648.2			405.048	17.9	34.069			437.2			24735.8	8141
											405.487	17.875																		5052	3106.4			665.4			405.487	17.875	34.241			437.6			25205.2	8231.8
											405.927	17.97																		5107.2	3119			672			405.927	17.97	34.102			436.2			25353.8	8303.2
											406.367	18.003																		5047	3149.2			642.6			406.367	18.003	34.171			437.6			25108	8373
											406.806	18.032																		4944.6	3190			646.8			406.806	18.032	34.304			439.4			24481.6	8457.6
											407.246	18.074																		4819.2	3213.4			652.2			407.246	18.074	34.244			438.6			23707.4	8541.6
											407.686	18.131																		4730.8	3258			649.8			407.686	18.131	34.294			437			23158.4	8663
											408.126	17.902																		4667.6	3308.4			663.4			408.126	17.902	34.709			438.4			23030.4	8707.2
											408.566	18.32																		4713.2	3318.6			630.4			408.566	18.32	34.464			438.8			22916.4	8794.8
											409.006	18.2																		4730	3348.8			651.4			409.006	18.2	34.53			437.2			23061.8	8869.2
											409.446	18.202																		4744.6	3366.4			659.8			409.446	18.202	34.516			437.4			23101.4	8923.4
											409.886	18.243																		4725.8	3391.6			637.4			409.886	18.243	34.448			436.4			23047.8	9015.2
											410.326	18.36																		4764.6	3423			645.2			410.326	18.36	34.449			437			23081.8	9104.8
											410.766	18.378																		4755.4	3450			636.4			410.766	18.378	34.443			436.2			23048.8	9186.2
											411.206	18.472																		4767.6	3480.8			651.8			411.206	18.472	34.578			436.8			22933.2	9240
											411.646	18.515																		4893.8	3512.4			708.2			411.646	18.515	34.538			440.4			23314.6	9335
											412.086	18.474																		4972.4	3541.4			682.2			412.086	18.474	34.679			438.6			23904.6	9385.8
											412.527	18.592																		5080.8	3565			621.8			412.527	18.592	34.593			439			24605.6	9475.6
											412.967	18.475																		5234.2	3561.6			657.6			412.967	18.475	34.373			437.6			25430	9526.2
											413.407	18.708																		5280.4	3612.4			646			413.407	18.708	34.659			438.4			25418	9596.2
											413.848	18.581																		5136.8	3636.2			645.4			413.848	18.581	34.818			436.6			24818	9626.2
											414.288	18.701																		5002.4	3644.8			622.2			414.288	18.701	34.616			437.8			24044	9702.4
											414.728	18.63																		4936.6	3676			640.4			414.728	18.63	34.576			439.8			23701.2	9799.6
											415.169	18.771																		5002	3739			656.4			415.169	18.771	34.706			438			23807.6	9949.4
											415.609	18.627																		4991.6	3745.6			645.4			415.609	18.627	34.539			437.4			23977.6	10015.6
											416.05	18.85																		5084	3808.6			689.4			416.05	18.85	34.591			437.8			24003.4	10182.6
											416.491	18.73																		5017.2	3862.2			653.6			416.491	18.73	34.832			436			23951.6	10272.4
											416.931	18.758																		5031.2	3882.4			664.2			416.931	18.758	34.761			438.8			23945	10345.4
											417.372	18.87																		5063.6	3919.6			651.2			417.372	18.87	34.61			439.6			24033.8	10494.6
											417.813	18.977																		5081.6	3991.8			644.8			417.813	18.977	35.15			438.2			24024.6	10548
											418.253	19.101																		5023.2	4007.2			617			418.253	19.101	35.016			437.2			23685.4	10632.4
											418.694	19.053																		4958	4040.8			626.6			418.694	19.053	34.923			435.4			23360.6	10759.2
											419.135	19.177																		4965.8	4088.8			640.8			419.135	19.177	35.156			437.8			23193.4	10823
											419.576	19.019																		5000.8	4110			680.6			419.576	19.019	35.005			437.8			23396	10928.2
											420.017	19.177																		5116.2	4161			643			420.017	19.177	35.256			438.8			23968.6	10996.4
											420.458	19.088																		5269.8	4167.2			656			420.458	19.088	34.818			436.4			24826.8	11151.4
											420.899	19.123																		5447	4229.8			630.2			420.899	19.123	35.095			438.8			25819.2	11240.8
											421.34	19.16																		5694.6	4253.4			668.2			421.34	19.16	34.992			439			26901.6	11339.8
											421.781	19.157																		5784.6	4269.2			631.6			421.781	19.157	34.916			438.4			27529.8	11410
											422.222	19.223																		5859.2	4347.6			646.4			422.222	19.223	35.283			440			27764	11515
											422.663	19.364																		5948.4	4369.2			641.8			422.663	19.364	35.005			438.6			28045.6	11667.2
											423.105	19.446																		6068.4	4432.2			643.8			423.105	19.446	35.415			436			28539.8	11720
											423.546	19.415																		6057.8	4453.4			632.8			423.546	19.415	35.309			437			28575.2	11812
											423.987	19.479																		5927.8	4464.4			624.8			423.987	19.479	35.106			439.2			27849	11905.2
											424.428	19.66																		5693.4	4514.2			638.4			424.428	19.66	35.378			434.8			26350.2	11965.8
											425.311	20.006																		5357.2	4530.8			625.6			424.87	19.401	35.068			436.8			25014	12111.4
											425.753	20.726																		5250	4548.8			656.8			425.311	19.517	35.223			437.4			24191.2	12109.8
											426.194	21.38																		5137.2	4588.4			642.8			425.753	19.558	35.067			440.2			23622.2	12269.6
											426.636	22.158																		5055.4	4627.2			634.6			426.194	19.496	35.279			437.4			23310.2	12313.6
											427.077	22.873																		5160.8	4694.2			649.4			426.636	19.538	35.555			435.8			23740.2	12412.6
											427.519	23.648																		5493.6	4690.6			637.2			427.077	19.621	35.278			436.4			25388	12495.6
											427.96	24.289																		5747	4739.8			635.8			427.519	19.724	35.303			437			26549.4	12625.2
											428.402	25.105																		5756.8	4765.4			630.6			427.96	19.661	35.292			439.2			26703	12697.6
											428.844	25.838																		5548	4805			636.2			428.402	19.808	35.377			436.8			25432.8	12784.4
											429.286	26.446																		5288	4853.8			674			428.844	19.711	35.651			438.4			24082.2	12823.4
											429.727	27.206																		5294.2	4868.4			649.6			429.286	19.724	35.41			438.6			24197.2	12948.8
											430.169	27.957																		5450	4925			659.8			429.727	19.729	35.545			438.8			24939.4	13060
											430.611	28.614																		5579.4	4959.6			645.6			430.169	19.845	35.538			438			25507.6	13161.2
											431.053	29.305																		5622.6	4974.8			646			430.611	19.934	35.403			437.8			25612	13253
											431.495	30.097																		5531.8	5021.6			666.4			431.053	19.906	35.434			437.6			25108.4	13374.4
											431.937	30.876																		5325	5060			656			431.495	19.931	35.583			436.8			24082.2	13429.4
											432.379	31.436																		5110.2	5103.4			653			431.937	19.934	35.707			436.8			23013.2	13505.8
											432.821	32.35																		4964	5123.8			617.8			432.379	19.94	35.52			438.6			22414	13629
											433.263	33.079																		5003.6	5210.6			661.2			432.821	19.902	35.818			441.2			22480.2	13757
											433.705	33.694																		5256	5226			638.4			433.263	19.918	35.845			437.8			23821.6	13795.8
											434.148	34.698																		5601.6	5248.8			646.8			433.705	20.003	35.73			438			25416.6	13902.4
											434.59	35.44																		5805.6	5312.4			673.2			434.148	20.17	36.052			437.4			26119	13959.6
											435.032	35.727																		5710.2	5348.8			652.6			434.59	20.239	36.09			438.6			25642	14044
											435.474	35.923																		5387.8	5344			634.4			435.032	20.378	35.727			435.8			23960.2	14173.8
											435.917	35.872																		5221.8	5389.6			627.2			435.474	20.398	35.923			436.4			23151.6	14224.8
											436.359	36.131																		5254	5426.8			650.4			435.917	20.441	35.872			438.4			23171.6	14344.6
											436.802	35.917																		5326.8	5479.6			668.6			436.359	20.586	36.131			438			23296.8	14391.6
											437.244	35.805																		5249.6	5470			639.4			436.802	20.393	35.917			436.4			23246	14450.8
											437.687	35.845																		5263.8	5508.6			649.8			437.244	20.264	35.805			439.8			23419	14596.6
											438.129	36.029																		5225.2	5560			637.8			437.687	20.198	35.845			437.6			23350.4	14728.2
											438.572	36.132																		5349.2	5636.8			666.8			438.129	20.444	36.029			439.6			23569.8	14864.6
											439.014	35.922																		5400	5688.6			642.2			438.572	20.517	36.132			438.2			23831.4	14969.4
											439.457	36.142																		5422.6	5699.8			642.6			439.014	20.527	35.922			438.4			23929	15085
											439.9	36.087																		5384.2	5758.6			649.4			439.457	20.516	36.142			437.8			23727.6	15159.6
											440.342	36.418																		5385.2	5828.4			709.2			439.9	20.507	36.087			438.8			23511.2	15374
											440.785	36.21																		5358.2	5908.4			629.4			440.342	20.602	36.418			437.4			23583	15460
											441.228	36.128																		5636	5935.2			661.4			440.785	20.499	36.21			437			24929	15621.2
											441.671	36.236																		6067.2	5960.2			660.6			441.228	20.507	36.128			439.6			27025.8	15720.2
											442.114	36.341																		6449.8	6025.6			630			441.671	20.704	36.236			437.2			28740.2	15859.4
											442.557	36.206																		6483.8	6077.2			635.2			442.114	20.655	36.341			437.6			28951	15956
											443	36.25																		6242.8	6127.6			630.8			442.557	20.669	36.206			436.2			27783.2	16155.6
											443.443	36.523																		6096	6191.8			650.8			443	20.834	36.25			438.2			26787	16310
											443.886	36.437																		6035	6268.4			630.6			443.443	20.867	36.523			438.8			26530.4	16400.4
											444.329	36.336																		6126.2	6335.4			643.2			443.886	20.887	36.437			438			26893.8	16623.2
											444.772	36.177																		6222.2	6370.2			669.4			444.329	20.859	36.336			438.8			27290.2	16762.6
											445.215	36.297																		6244.6	6386.8			619.4			444.772	20.886	36.177			436.4			27552.2	16884.2
											445.658	36.425																		6289.6	6451.6			653.2			445.215	20.902	36.297			437.8			27619.4	17006
											446.102	36.347																		6254.6	6512			641.4			445.658	20.88	36.425			436.6			27524.4	17115.8
											446.545	36.32																		6260.6	6525.8			644.2			446.102	21.072	36.347			436.2			27297.6	17190.4
											446.988	36.568																		6155	6568.2			653.6			446.545	20.961	36.32			437.2			26899.2	17317.6
											447.432	36.422																		6045	6641.6			621.2			446.988	21.02	36.568			438.4			26424.8	17402
											447.875	36.522																		5933.6	6632.2			637.2			447.432	21.021	36.422			437.6			25832.8	17445.4
											448.319	36.834																		5925	6668			658.2			447.875	21.125	36.522			439.4			25589.8	17494
											448.762	36.766																		5933.8	6764.2			632.4			448.319	21.201	36.834			439			25638.2	17611.4
											449.206	36.639																		5953.2	6788			618.4			448.762	21.24	36.766			437.6			25734.6	17710.2
											449.649	36.599																		6046.2	6821.8			636.2			449.206	21.298	36.639			438.4			26037.2	17860.8
											450.093	36.458																		6023.8	6881.8			639.6			449.649	21.101	36.599			438			26156	18044.4
											450.536	36.637																		6020.6	6898			623			450.093	21.226	36.458			435.8			26052.6	18161
											450.98	36.484																		5998.8	6963.6			671.2			450.536	21.245	36.637			438.6			25748	18248.4
											451.424	36.513																		5894	6991.4			626.2			450.98	21.346	36.484			440.2			25304.2	18396.4
											451.868	36.61																		5872.4	7056			646.2			451.424	21.342	36.513			438.2			25133.6	18562.6
											452.311	36.832																		5821.8	7126.2			627			451.868	21.267	36.61			439.2			25053.6	18704.8
											452.755	36.93																		5801.2	7194.2			614.6			452.311	21.329	36.832			438.2			24932	18781
											453.199	36.912																		5816.4	7228.4			638.8			452.755	21.478	36.93			437			24745.6	18826.8
											453.643	36.965																		5819.8	7258.6			664.4			453.199	21.355	36.912			436.2			24806.2	18919
											454.087	36.945																		5819.2	7329.8			627			453.643	21.456	36.965			439.8			24826.6	19079.2
											454.531	37.015																		5856.4	7388.2			642.6			454.087	21.594	36.945			437.2			24787.2	19251.8
											454.975	37.016																		5922.8	7451.6			640			454.531	21.609	37.015			437.2			25087	19387.2
											455.419	37.144																		6019.6	7531			648.2			454.975	21.579	37.016			438			25539.8	19600
											455.863	37.15																		6115.6	7592.4			611.4			455.419	21.743	37.144			438			25926.6	19699.2
											456.307	37.033																		6169.8	7632.6			634.8			455.863	21.76	37.15			438			26071	19804.6
											456.752	36.945																		6149.2	7657.2			651.8			456.307	21.764	37.033			438			25911	19931.8
											457.196	37.228																		6192.2	7660			653.4			456.752	21.657	36.945			440			26229	19982.6
											457.64	37.28																		6447.6	7744.2			638.8			457.196	21.83	37.228			439.2			27248.6	20061.6
											458.085	37.103																		6734.6	7811.6			684.6			457.64	21.608	37.28			436.6			28683.2	20219.2
											458.529	37.151																		6997.4	7841.8			674.2			458.085	21.744	37.103			438.4			29754.4	20392.2
											458.973	36.929																		7063.4	7871.6			641.4			458.529	21.865	37.151			439.8			30012.6	20444
											459.418	37.275																		6947.8	7854.8			652.4			458.973	21.88	36.929			437.8			29425	20522.4
											459.862	37.306																		6698.2	7945.8			664.6			459.418	21.822	37.275			437.8			28313.6	20580
											460.307	37.375																		6391.4	7958			635			459.862	21.867	37.306			437.2			26959.8	20597
											460.751	37.381																		6128.4	8010.2			650.2			460.307	22.006	37.375			437.6			25544	20698.6
											461.196	37.519																		5884.8	8042.8			614.4			460.751	22.173	37.381			439			24383.8	20780.2
											461.64	37.601																		5735.6	8102.6			636.6			461.196	21.936	37.519			438.2			23881	20866.4
											462.085	37.412																		5665.6	8129.6			630.6			461.64	21.997	37.601			436.6			23520	20896.2
											462.53	37.321																		5750.6	8148.2			654.8			462.085	22.03	37.412			437.6			23786.4	21047.8
											462.975	37.369																		5909.2	8180.8			642.6			462.53	21.977	37.321			437.2			24607.2	21186
											463.419	37.479																		6290.6	8248.4			646.6			462.975	22.054	37.369			436.4			26238.4	21341.4
											463.864	37.539																		6710.4	8245.2			631.2			463.419	22.157	37.479			437.4			28068.2	21270
											464.309	37.577																		7002.4	8289.6			648.8			463.864	22.237	37.539			438			29220.8	21354
											464.754	37.697																		7039.2	8322.4			647.4			464.309	22.045	37.577			437			29642.2	21421.4
											465.199	37.506																		7041.6	8383			635			464.754	22.225	37.697			437.2			29460.8	21515
											465.644	37.571																		6840.8	8388.6			611.8			465.199	22.172	37.506			438.6			28705.4	21635.2
											466.089	37.704																		6705.2	8430.4			630.2			465.644	22.359	37.571			437.6			27801	21711.2
											466.534	37.812																		6377	8492.4			645.8			466.089	22.314	37.704			439.2			26330.4	21798.2
											466.979	37.746																		6096.2	8573.4			636.8			466.534	22.422	37.812			439.4			24985.6	21951
											467.424	37.594																		5847.4	8595.2			629.2			466.979	22.393	37.746			437.6			23932.2	22049.4
											467.869	37.689																		5741.6	8598.4			633			467.424	22.414	37.594			436.6			23425.2	22147
											468.315	37.802																		5780.8	8654.2			660.6			467.869	22.26	37.689			438.6			23662.6	22237
											468.76	37.759																		5725.2	8686.2			643			468.315	22.325	37.802			436.8			23408	22259.4
											469.205	37.887																		5506.4	8739.6			609.2			468.76	22.393	37.759			436.2			22478.4	22426.6
											469.65	37.962																		5222.2	8775.2			641.4			469.205	22.437	37.887			436.2			21058	22446.4
											470.096	37.902																		4923.6	8843.2			639			469.65	22.554	37.962			438.4			19636.4	22578.6
											470.541	37.972																		4728.4	8883			641.8			470.096	22.437	37.902			439.6			18855.8	22716.6
											470.987	37.966																		4691.2	8921.8			627.6			470.541	22.561	37.972			436.4			18639.4	22783
											471.432	37.851																		4753.4	8987.4			653.4			470.987	22.607	37.966			436.2			18789.6	22959.4
											471.878	37.759																		4809.6	8985.8			631			471.432	22.659	37.851			438.2			19072.6	23020.6
											472.323	37.724																		4920.8	9017.4			638.6			471.878	22.724	37.759			439.2			19483.4	23157.6
											472.769	37.887																		5058.8	9041			628.2			472.323	22.672	37.724			437.6			20170.2	23243.6
											473.214	38.209																		5298.6	9099.6			654.6			472.769	22.623	37.887			437.6			21182.4	23300.4
											473.66	37.995																		5383	9188.2			627.6			473.214	22.698	38.209			436.6			21578.4	23341.2
											474.106	38.053																		5344.2	9166.8			632.8			473.66	22.854	37.995			439			21248	23410
											474.552	38.071																		5151	9213.6			624.4			474.106	22.936	38.053			437.2			20360.2	23501
											474.997	38.044																		5016.8	9267			652.2			474.552	22.795	38.071			437.2			19799.6	23630
											475.443	38.036																		5071.4	9300			624.2			474.997	22.869	38.044			439			20070.2	23730.2
											475.889	38.258																		5197.2	9352.6			639.8			475.443	23.021	38.036			436.2			20436.8	23878.4
											476.335	38.333																		5234	9467.6			640.4			475.889	22.861	38.258			437.2			20734	24041.2
											476.781	38.371																		5275.2	9521.4			657			476.335	23.174	38.333			437.8			20585.6	24134.2
											477.227	38.348																		5186	9586			658			476.781	23.068	38.371			438.4			20286.8	24278.4
											477.673	38.437																		5229.4	9603.2			665.8			477.227	23.136	38.348			436.8			20390.8	24340.2
											478.119	38.531																		5310.4	9640.4			653.6			477.673	23.13	38.437			438.6			20787	24378.8
											478.565	38.557																		5447.2	9689.6			650.8			478.119	23.195	38.531			438.8			21329	24447.6
											479.011	38.522																		5437.4	9755.8			620.4			478.565	23.183	38.557			439.6			21398.8	24601.8
											479.457	38.41																		5305.6	9797.2			616			479.011	22.986	38.522			438.2			21018.2	24733.6
											479.904	38.474																		5241.2	9805			604.6			479.457	23.119	38.41			435.4			20660	24828.8
											480.35	38.511																		5409.8	9840.2			661.8			479.904	23.19	38.474			438.4			21136	24875.2
											480.796	38.473																		5447.4	9873.8			633.2			480.35	23.165	38.511			437			21415.4	24941.2
											481.243	38.541																		5480.4	9914.6			630.2			480.796	23.269	38.473			436.4			21473.8	25072.6
											481.689	38.613																		5436.8	9966.8			628.6			481.243	23.339	38.541			437			21230.2	25163.6
											482.135	38.442																		5382.4	10071.6			645			481.689	23.242	38.613			437.8			21028	25387.6
											482.582	38.497																		5374.2	10104.6			628			482.135	23.361	38.442			438.8			20944.4	25582.6
											483.028	38.608																		5398.6	10199			642.8			482.582	23.297	38.497			439.2			21057	25791.4
											483.475	38.564																		5537	10297.8			646.4			483.028	23.355	38.608			438.2			21586.8	25976
											483.921	38.796																		5724.8	10329.2			643.2			483.475	23.559	38.564			437.8			22213	26087
											484.368	38.868																		5994.2	10426.2			681.4			483.921	23.446	38.796			439.6			23341.2	26181
											484.815	38.888																		6266	10496.8			652			484.368	23.486	38.868			438.4			24555.8	26316.6
											485.261	38.969																		6949.4	10572.6			672			484.815	23.537	38.888			439.4			27342.4	26497
											485.708	38.828																		10004.8	10664.8			651.8			485.261	23.344	38.969			436			40718.2	26684.4
											486.155	39.026																		14516.8	10674.6			641.8			485.708	23.665	38.828			437.6			59272.4	26802.8
											486.602	39.033																		16891.6	10735.4			626			486.155	25.059	39.026			438.4			65535	26823.4
											487.048	38.911																		15758	10783.2			630.8			486.602	24.583	39.033			438			62166.6	26941.6
											487.495	39.07																		10716.4	10813			628.8			487.048	24.308	38.911			436.4			42127.6	27104.2
											487.942	39.04																		7212	10885			640.8			487.495	23.954	39.07			437.2			28073.2	27178.4
											488.389	38.929																		6163.2	10928			637.4			487.942	23.965	39.04			438			23694.8	27307.8
											488.836	39.062																		5757.2	10900.2			685.2			488.389	23.846	38.929			437			21954.8	27314.8
											489.283	39.152																		5560.4	10979.6			633.6			488.836	23.881	39.062			436.2			21263.8	27427.4
											489.73	39.108																		5698.6	11055			657.6			489.283	24.015	39.152			438			21649	27555.2
											490.177	39.156																		5931.2	11120.6			611.6			489.73	24.002	39.108			438.8			22774.6	27752.2
											490.624	39.257																		6093.2	11221.6			653.2			490.177	23.948	39.156			438.2			23369	27977.6
											491.072	39.346																		6072.8	11248.4			626.8			490.624	24.138	39.257			436.6			23188.6	27978
											491.519	39.255																		5855.2	11307			659.4			491.072	24.125	39.346			438.2			22196.4	28062
											491.966	39.276																		5580	11329.2			625.4			491.519	24.057	39.255			436.6			21220.4	28185.2
											492.413	39.179																		5502.8	11352			651.2			491.966	24.169	39.276			436.4			20724.8	28228.4
											492.861	39.296																		5498.8	11354			628.2			492.413	24.054	39.179			439			20877.2	28298.2
											493.308	39.267																		5713	11398.8			625.6			492.861	24.196	39.296			436.6			21651.2	28333
											493.756	39.562																		5789	11436.8			617.4			493.308	24.174	39.267			440.6			22010.4	28444.2
											494.203	39.51																		5721.8	11537.8			666.8			493.756	24.353	39.562			438			21424	28495
											494.65	39.5																		5454.4	11541.6			646			494.203	24.589	39.51			436.8			20201	28543
											495.098	39.358																		5092	11557			642			494.65	24.467	39.5			437.4			18829.4	28588
											495.546	39.573																		4951.6	11608.4			731.2			495.098	24.477	39.358			440.8			17973.8	28815.2
											495.993	39.652																		4810.8	11705.6			640			495.546	24.474	39.573			438.2			17681.6	28910.4
											496.441	39.472																		4931.8	11806			627.8			495.993	24.433	39.652			437.2			18243.2	29108.4
											496.889	39.597																		5166.8	11808			651.2			496.441	24.57	39.472			438.2			19029.4	29242.8
											497.336	39.516																		5137	11838.2			597			496.889	24.61	39.597			437.2			19045	29229.6
											497.784	39.558																		5052.6	11865.4			644.6			497.336	24.684	39.516			437.4			18502.4	29357.4
											498.232	39.713																		4955	11921.8			616.8			497.784	24.75	39.558			436.8			18144.8	29470
											498.68	39.846																		5196.2	11980.2			651.8			498.232	24.795	39.713			438.8			18979.8	29500.6
											499.128	39.872																		5482.6	12055.4			630.6			498.68	24.718	39.846			436.6			20260.2	29595.8
											499.575	39.827																		5589.8	12086.8			619.6			499.128	24.631	39.872			437.8			20798.4	29653.6
											500.023	39.794																		5557.8	12134			657.8			499.575	24.849	39.827			437.6			20376.6	29805.6
											500.471	39.828																		5240.6	12167.4			642.8			500.023	24.68	39.794			439.2			19272.2	29911.4
											500.919	39.929																		5154.6	12224.8			663.6			500.471	24.842	39.828			438.4			18741.8	30032
											501.367	39.802																		5201	12293.2			637.4			500.919	24.773	39.929			436.8			19059	30130.4
											501.816	39.908																		5337.6	12338			624.2			501.367	24.94	39.802			439.2			19522.8	30334
											502.264	39.965																		5461	12412.8			660			501.816	24.852	39.908			438.6			19978.4	30443.2
											502.712	39.915																		5351.4	12428.6			645.2			502.264	24.972	39.965			438.4			19491	30439.8
											503.16	40.067																		5208.6	12415.6			625.2			502.712	25.08	39.915			438			18900.4	30445.4
											503.608	40.102																		5195.8	12511.2			647			503.16	24.942	40.067			437.8			18884.6	30571
											504.057	40.103																		5100.2	12527.2			622.8			503.608	25.147	40.102			437.8			18427.4	30584.4
											504.505	40.183																		5000	12561			643.8			504.057	25.419	40.103			436.2			17781.2	30670.2
											504.953	40.086																		4838.2	12639.8			651.4			504.505	25.182	40.183			437.8			17277.8	30804.2
											505.402	40.197																		4753	12681.2			626.8			504.953	25.029	40.086			438			17112.8	30980.2
											505.85	40.21																		4881.6	12723.2			631.6			505.402	25.28	40.197			436.6			17443.6	31002.2
											506.299	40.133																		5025	12809			639.8			505.85	25.364	40.21			437.8			17929	31204
											506.747	40.305																		5053.2	12846.6			655			506.299	25.43	40.133			441.2			17950	31352
											507.196	40.416																		4895	12976.2			619.6			506.747	25.612	40.305			438			17312.8	31546.6
											507.644	40.341																		4758.4	13038.8			643.8			507.196	25.638	40.416			438			16692.6	31615.8
											508.093	40.611																		4656.4	13074.8			655.2			507.644	25.485	40.341			437.8			16355.4	31763.4
											508.542	40.544																		4665.8	13220.2			635.8			508.093	25.268	40.611			437.2			16584.8	31913.8
											508.99	40.51																		4758.8	13254.4			672.4			508.542	25.371	40.544			437.2			16778.8	32050
											509.439	40.531																		4659.6	13276.6			650.8			508.99	25.454	40.51			437			16400	32132.2
											509.888	40.588																		4482	13308			618.4			509.439	25.479	40.531			438.6			15782.4	32190.6
											510.337	40.585																		4424.2	13359.8			618.4			509.888	25.599	40.588			438			15485.4	32274.6
											510.786	40.645																		4483	13364.8			654.6			510.337	25.521	40.585			436.2			15655.6	32291.6
											511.235	40.627																		4509.6	13419.2			607.2			510.786	25.5	40.645			437.4			15910.6	32377.2
											511.684	40.562																		4644.2	13490.2			638.6			511.235	25.608	40.627			439.6			16280.4	32562.4
											512.133	40.576																		4688	13466.2			647.2			511.684	25.694	40.562			438			16373.6	32557.6
											512.581	40.639																		4613	13508.2			625			512.132	25.755	40.576			436.8			16109.4	32651.6
											513.031	40.657																		4509.4	13585.4			640.6			512.582	25.694	40.639			437.8			15697.6	32790.2
											513.48	40.776																		4412.8	13582			644.6			513.031	25.632	40.657			438.6			15345.6	32766.2
											513.929	40.549																		4419	13671			657			513.48	25.703	40.776			437.4			15293.4	32891.8
											514.378	40.725																		4397.6	13674.8			652.8			513.929	25.736	40.549			437.6			15203.6	33082.6
											514.827	40.772																		4388.6	13837.8			642.2			514.378	25.895	40.725			436.8			15109.8	33343.2
											515.276	40.809																		4349.2	13918			621.2			514.827	25.933	40.772			438			14996.6	33500
											515.726	40.826																		4382.4	14003.4			647.6			515.276	25.954	40.809			437.4			15037.6	33680
											516.175	41.007																		4381.2	14021.8			635.8			515.726	26.274	40.826			438.4			14891	33710.2
											516.624	40.931																		4307	14116			637			516.175	26.157	41.007			439.4			14667.8	33791.4
											517.074	41.049																		4257.4	14088			646.4			516.624	26.128	40.931			438.2			14466.6	33786.6
											517.523	40.991																		4126.4	14143.6			610.6			517.074	26.046	41.049			435.2			14109	33830.6
											517.973	41.355																		4152.2	14151			622.2			517.523	26.398	40.991			436.8			13994.2	33893.8
											518.422	41.195																		4096.4	14234.6			634.2			517.973	26.239	41.355			436			13829	33802.4
											518.872	41.254																		4077.2	14253.8			623.6			518.422	26.175	41.195			437.6			13817.8	33976.4
											519.321	41.144																		4121.2	14302.4			632.4			518.872	26.174	41.254			437.2			13961.8	34046.2
											519.771	41.441																		4208.6	14355			651.4			519.321	26.305	41.144			436.8			14174.2	34265.2
											520.221	41.397																		4190.8	14505			643			519.771	26.396	41.441			438.2			14083.8	34382.6
											520.67	41.307																		4094.6	14583.6			646.6			520.221	26.577	41.397			436.2			13620.4	34611.4
											521.12	41.423																		4012.8	14612.8			652.6			520.67	26.623	41.307			439.2			13274	34752.2
											521.57	41.162																		3933.4	14695			637.4			521.12	26.445	41.423			437.8			13101	34856.6
											522.02	41.395																		3885.2	14699.6			597			521.57	26.43	41.162			438.8			13038.2	35084.2
											522.47	41.411																		3875.2	14781.4			627.2			522.02	26.557	41.395			435.4			12857.6	35091.4
											522.919	41.452																		3798.4	14800			647			522.47	26.525	41.411			436			12527.8	35122.2
											523.369	41.488																		3743.2	14828.6			649.4			522.919	26.581	41.452			437.6			12288.4	35155.2
											523.819	41.245																		3753.8	14888			645.2			523.369	26.774	41.488			437.6			12255.6	35267.6
											524.269	41.687																		3759.4	14915.2			648.8			523.819	26.704	41.245			437			12297.4	35540
											524.719	41.696																		3746.8	15091.8			646.2			524.269	26.646	41.687			437.4			12282.4	35590.6
											525.169	41.66																		3751.4	15226.8			624.8			524.719	26.734	41.696			439.2			12320.2	35904.2
											525.62	41.663																		3786	15305			621.2			525.169	26.682	41.66			438			12482.6	36124.6
											526.07	41.671																		3887.4	15368.8			650.4			525.62	26.737	41.663			438.8			12757	36273.8
											526.52	41.516																		4020.4	15470.8			675.4			526.07	26.758	41.671			437.8			13176.2	36513
											526.97	41.59																		4099	15517			638.6			526.52	27.007	41.516			436.4			13451.6	36760.8
											527.42	41.67																		4059.6	15611.4			615.4			526.97	26.823	41.59			434.4			13455.8	36926.4
											527.871	41.856																		4016.8	15698			627.4			527.42	26.794	41.67			438.2			13277.4	37058.8
											528.321	41.686																		3954.4	15820			635.8			527.871	26.871	41.856			439			12985.8	37186.8
											528.772	41.737																		3919.2	15864.8			636.8			528.321	26.717	41.686			437.4			12922.4	37445.6
											529.222	41.955																		4023.8	15944.6			655			528.772	26.947	41.737			437.6			13156.6	37591.8
											529.672	41.966																		4038.8	16060.2			636			529.222	26.987	41.955			439.4			13245.2	37671.6
											530.123	42.01																		4002	16126.6			631.2			529.672	26.957	41.966			440.2			13135.6	37819
											530.573	42.069																		3893	16138.8			613.6			530.123	26.999	42.01			437.2			12760.2	37813
											531.024	41.957																		3805.8	16185.4			613.8			530.573	26.959	42.069			436.2			12454	37873
											531.475	42.456																		3794.4	16216.2			636.8			531.024	27.244	41.957			437			12226.8	38044.8
											531.925	42.326																		3752	16429.8			633.6			531.475	27.137	42.456			437.8			12125	38105.2
											532.376	42.007																		3834.4	16473			648.8			531.925	27.294	42.326			436.2			12320.4	38325.2
											532.827	42.144																		3900.8	16462.4			625			532.376	27.225	42.007			437.6			12657.2	38585.2
											533.277	42.077																		4063.8	16519.8			629			532.827	27.117	42.144			438.2			13295.4	38596.6
											533.728	42.244																		4248.8	16531.8			608.8			533.277	27.074	42.077			437.8			14053.4	38686.8
											534.179	41.903																		4481.6	16610.4			657.2			533.728	27.226	42.244			436.6			14704	38723.6
											534.63	42.032																		4517	16553			663.4			534.179	27.143	41.903			438.8			14860.6	38895.2
											535.081	41.973																		4513.8	16606.2			660.6			534.63	27.512	42.032			438			14666	38904
											535.532	42.253																		4469.6	16576.6			645.8			535.081	27.33	41.973			436.2			14637	38890.2
											535.983	42.214																		4364.2	16705.4			620			535.532	27.216	42.253			439			14377.2	38936.2
											536.434	42.241																		4271.8	16695			603.2			535.983	27.6	42.214			437.2			13895.4	38950
											536.885	42.346																		4162	16740.6			644			536.434	27.543	42.241			437.2			13416.6	39033.2
											537.336	42.473																		4056	16851.8			636.2			536.885	27.52	42.346			436.4			13063	39201.6
											537.787	42.444																		4091.8	16902.2			605.4			537.336	27.815	42.473			438.6			13139.6	39201
											538.238	42.186																		4254.8	16991.2			657.4			537.787	27.472	42.444			438			13752.2	39437.8
											538.69	42.553																		4434	16971.6			646			538.238	27.721	42.186			438.4			14310.6	39629.4
											539.141	42.443																		4544.2	17134.2			642.6			538.69	27.669	42.553			437.2			14743.8	39675.4
											539.592	42.684																		4495.8	17133			603.8			539.141	27.421	42.443			437.2			14797.4	39774.6
											540.043	42.621																		4487	17196.8			629.6			539.592	27.628	42.684			438.2			14591.4	39700.2
											540.495	42.622																		4396.8	17184			611.6			540.043	27.773	42.621			438			14240.8	39728.4
											540.946	42.673																		4345.8	17195.4			610.4			540.495	27.708	42.622			437			14091.8	39756
											541.398	42.706																		4450.4	17265.4			666.2			540.946	28.117	42.673			438.2			14125.2	39871.4
											541.849	42.638																		4549	17315.2			644.4			541.398	28.133	42.706			439.8			14523.6	39954.8
											542.301	42.733																		4726.2	17363.6			626.4			541.849	28.177	42.638			436			15176.6	40136.8
											542.752	42.885																		4898.4	17424.6			634.6			542.301	28.326	42.733			436			15687	40191.4
											543.204	42.723																		4967	17491.4			627.8			542.752	28.47	42.885			436.6			15869.2	40205.2
											543.655	42.717																		4920.6	17462.8			639.6			543.204	28.441	42.723			438.8			15691.8	40286.2
											544.107	42.88																		4895.2	17546.4			653.8			543.655	28.424	42.717			437.8			15575.6	40488.4
											544.559	42.872																		4926.4	17678.6			653			544.107	28.457	42.88			438.8			15669.8	40644
											545.01	42.893																		4888.8	17778			619.4			544.559	28.492	42.872			436.4			15604.2	40886.4
											545.462	42.889																		4800	17839.6			642.2			545.011	28.551	42.893			436.2			15204.8	41010
											545.914	43.064																		4600.4	17901.4			648			545.462	28.437	42.889			436.8			14547	41157
											546.366	43.077																		4422.6	17992			621			545.914	28.747	43.064			436.6			13845.4	41202.8
											546.818	43.132																		4329.2	18065.2			627			546.366	28.556	43.077			436.2			13591.6	41360.6
											547.27	43.064																		4443	18164.8			632.2			546.818	28.547	43.132			434.8			13981.2	41541.4
											547.722	43.053																		4630.6	18162.4			627.8			547.27	28.224	43.064			439.8			14810	41593.6
											548.174	43.112																		4896.6	18206.6			615			547.722	28.472	43.053			438.4			15653	41709.4
											548.626	42.986																		5041	18313			623			548.174	28.37	43.112			437.8			16195.6	41899.6
											549.078	43.175																		5036.4	18317.2			638.6			548.626	28.326	42.986			438.2			16164	42030.6
											549.53	43.14																		4892	18456.6			637.6			549.078	28.352	43.175			438			15643	42171.8
											549.982	43.136																		4870.2	18512.6			699.8			549.53	28.535	43.14			437			15314.6	42337.2
											550.434	43.209																		4729.8	18640.6			626.8			549.982	28.369	43.136			436.2			15089.6	42638.6
											550.887	43.289																		4746.2	18807.8			658.8			550.434	28.686	43.209			436.8			14907.8	42953.4
											551.339	43.161																		4546.8	18933.4			611.4			550.887	28.719	43.289			437.8			14314.6	43163.6
											551.791	43.209																		4488.6	18965.4			630			551.339	28.534	43.161			438			14153	43364.2
											552.243	43.255																		4551	19011			647			551.791	28.515	43.209			437			14338	43423.6
											552.696	43.404																		4661	19045.4			658			552.243	28.453	43.255			438			14727	43455.8
											553.148	43.505																		4732.4	19111			623			552.696	28.557	43.404			438			15013	43459.4
											553.601	43.54																		4772.8	19221.4			628			553.148	28.623	43.505			437			15108.8	43614.6
											554.053	43.612																		4770.4	19284.4			624			553.601	28.599	43.54			436.2			15122.4	43725.4
											554.506	43.546																		4738.4	19316.8			619			554.053	28.664	43.612			439			14990.4	43724.6
											554.958	43.246																		4635.6	19367.8			624.8			554.506	28.536	43.546			436.6			14680.2	43911
											555.411	43.508																		4592.2	19332.6			626.8			554.958	28.656	43.246			434.6			14464.8	44133.8
											555.864	43.425																		4663.2	19470.6			623.8			555.411	28.673	43.508			436.2			14711.6	44185.6
											556.316	43.62																		4763	19542.4			608.6			555.864	28.697	43.425			437.8			15085.4	44432.2
											556.769	43.631																		4805.8	19709			633.2			556.316	28.723	43.62			437.4			15160.4	44618
											557.222	43.765																		4791.4	19812			630.2			556.769	28.846	43.631			434.4			15055.8	44847
											557.674	43.909																		4790.4	19889.2			647.2			557.222	28.861	43.765			439			15002.8	44881.4
											558.127	43.854																		4772.6	19995.6			638.6			557.674	28.772	43.909			438.2			15006.8	44979.2
											558.58	43.955																		4715	19990			634.8			558.127	28.767	43.854			437.2			14818.4	45023.6
											559.033	43.956																		4649.8	20084			646.4			558.58	28.908	43.955			436.6			14495.4	45135.4
											559.486	43.802																		4565	20134.6			640.8			559.033	28.825	43.956			439.2			14254.6	45246
											559.939	43.847																		4680.8	20229.6			632.6			559.486	28.767	43.802			437.6			14705	45622.8
											560.392	43.763																		4927.4	20306			625.8			559.939	28.81	43.847			435			15556.6	45754.4
											560.845	43.856																		5198.6	20341.4			639			560.392	29.155	43.763			436.2			16278.2	45920.4
											561.298	43.909																		5291	20456.2			652.2			560.845	28.901	43.856			437.4			16702.8	46084
											561.751	44.063																		5276	20544			634.8			561.298	29.151	43.909			436.6			16556	46229.8
											562.204	44.066																		5228.8	20692.4			645.2			561.751	29.117	44.063			438			16387	46405
											562.658	44.156																		5212.4	20822.6			659.4			562.204	29.311	44.066			438			16192.6	46696.8
											563.111	44.03																		5206	21009.2			649.2			562.658	29.094	44.156			438			16311.6	47025.2
											563.564	43.841																		5221	21088.4			615.8			563.111	29.163	44.03			435.6			16407.2	47341.6
											564.017	44.008																		5374.8	21131.6			634			563.564	29.152	43.841			435.8			16896.4	47642.8
											564.471	43.93																		5523.8	21290			652.8			564.017	29.058	44.008			436.8			17415.8	47821.6
											564.924	44.086																		5644.4	21334.4			621			564.471	29.028	43.93			436.4			17926.6	48007
											565.378	44.059																		5763.2	21466			608.4			564.924	29.223	44.086			441.2			18247.8	48131.6
											565.831	44.052																		5780.6	21547.4			643.6			565.378	29.132	44.059			438			18277.2	48349.2
											566.285	44.166																		5802.2	21638.6			607.8			565.831	29.003	44.052			438.4			18517.8	48564
											566.738	44.217																		6148	21715.6			604.6			566.285	29.275	44.166			437.6			19540.2	48615.4
											567.192	44.172																		6891.2	21768.6			634			566.738	29.377	44.217			436			21933.8	48680.8
											567.645	44.045																		7612.8	21794.2			603.8			567.192	29.209	44.172			435.8			24599.6	48788.8
											568.099	44.188																		8413	21737.6			632.4			567.645	29.324	44.045			440			27165.2	48793.8
											568.553	44.225																		8936.6	21784.4			629.8			568.099	29.272	44.188			437.2			29007.8	48746.8
											569.006	44.207																		9707.6	21780.2			642.8			568.553	29.314	44.225			435.8			31566.2	48699.4
											569.46	44.34																		11189	21834.8			647.6			569.006	29.427	44.207			438.8			36469.8	48838.2
											569.914	44.411																		12846.8	21947.6			599.4			569.46	29.488	44.34			436.6			42132.8	48950.4
											570.368	44.303																		13961.2	22028			653.2			569.914	29.573	44.411			437			45653.4	49053
											570.822	44.248																		14313	22029.6			623.8			570.368	29.559	44.303			438.4			46935.6	49173.4
											571.275	44.435																		14416.4	22045.4			622.6			570.822	29.641	44.248			437.4			47158.2	49271.4
											571.729	44.293																		14868	22185			617.4			571.275	29.728	44.435			436.2			48554	49381.6
											572.183	44.371																		15374.8	22185.8			650.6			571.729	29.835	44.293			437.2			50003.4	49539.2
											572.637	44.497																		15023.4	22226.8			633.8			572.183	29.952	44.371			437.8			48676.8	49544.2
											573.091	44.6																		14972.2	22306.2			651.8			572.637	29.856	44.497			437.6			48616.4	49583.4
											573.546	44.604																		16037.4	22338.8			609			573.091	30.031	44.6			435.2			51984.2	49546.2
											574	44.747																		17758.2	22299.2			639.2			573.546	30.149	44.604			435.8			57420.8	49452.8
											574.454	44.611																		18952.4	22405.6			633.4			574	30.262	44.747			437			61168.6	49532.6
											574.908	44.545																		18691.2	22372.4			639.4			574.454	30.27	44.611			438.4			60276	49605.6
											575.362	44.551																		17982	22374.8			635.8			574.908	30.183	44.545			437			58106	49685.2
											575.817	44.802																		17863.2	22438.6			626.2			575.362	30.101	44.551			438.8			57889.4	49819.8
											576.271	44.883																		18519.8	22568.2			612.2			575.817	30.081	44.802			437.6			60143.6	49834.2
											576.725	44.766																		19865.4	22634.4			652.8			576.271	30.554	44.883			438.4			63532.6	49891
											577.18	44.824																		21127	22609.4			630.8			576.725	31.579	44.766			435.8			65535	49968.4
											577.634	44.972																		22886	22597.8			646.8			577.18	34.273	44.824			438			65535	49875.8
											578.089	45.135																		23608.6	22649.6			634			577.634	35.399	44.972			437			65535	49829.6
											578.543	44.906																		23161.8	22689.6			613.4			578.088	34.732	45.135			436.8			65535	49739.4
											578.997	45.09																		21845.8	22633.6			641.4			578.543	32.676	44.906			435.8			65535	49867.8
											579.452	45.188																		21216	22670			657.2			578.998	31.688	45.09			437.2			65535	49744.4
											579.907	45.229																		22233.2	22735.2			645.4			579.452	33.269	45.188			437.6			65535	49781.2
											580.361	45.106																		23756.6	22780.6			693.6			579.907	35.568	45.229			439			65535	49836
											580.816	44.969																		24393.6	22791.8			624			580.361	36.619	45.106			436.6			65535	49998
											581.271	45.008																		26244.6	22830.2			642.6			580.816	39.453	44.969			436			65535	50235.4
											581.725	44.829																		29465.2	22909.2			636			581.271	44.422	45.008			438.2			65535	50364.8
											582.18	44.86																		32538	22891.2			655.8			581.725	49.141	44.829			438.6			65535	50523.8
											582.635	44.947																		32024.4	22989			630			582.18	48.37	44.86			437.6			65535	50708
											583.09	44.971																		26998.4	23064			630.8			582.635	40.625	44.947			437.6			65535	50777.6
											583.545	44.787																		21796	23145.8			660.6			583.09	32.579	44.971			437			65535	50933
											584	44.833																		19624	23168.8			617.6			583.545	30.909	44.787			437.6			62109	51192
											584.455	44.819																		20369	23341			640.2			584	31.135	44.833			436.6			64004.6	51525
											584.91	44.873																		22017	23458			635			584.455	32.946	44.819			439.2			65535	51798.4
											585.365	45.051																		23187.4	23682			619.2			584.91	34.765	44.873			437.6			65535	52237.6
											585.82	45.06																		22813.8	23835.8			631			585.365	34.178	45.051			439.6			65535	52372
											586.275	45.25																		21670.8	23861.4			637.6			585.82	32.41	45.06			437			65535	52422
											586.73	45.394																		20372.6	23973.6			647.8			586.275	31.376	45.25			437.2			63514.2	52451.4
											587.185	45.376																		19641.8	24040.2			643.6			586.73	31.183	45.394			436.8			61569.2	52433
											587.641	45.525																		20458.8	24073.2			621			587.185	31.356	45.376			436.6			63887	52526.8
											588.096	45.409																		22232.2	24230.8			617.2			587.641	33.296	45.525			437.4			65535	52702.2
											588.551	45.514																		23401.2	24209.6			630.2			588.096	35.084	45.409			438.2			65535	52788.2
											589.007	45.53																		22668.8	24239.2			639.2			588.551	33.946	45.514			435.4			65535	52735.2
											589.462	45.529																		20264.2	24201.8			622.2			589.007	31.709	45.53			436.6			62567	52633.2
											589.917	45.643																		17613	24178.4			624.6			589.462	31.277	45.529			437.2			54940.8	52582.6
											590.373	45.636																		15532.2	24207			647			589.917	31.212	45.643			436			48337.2	52516.6
											590.828	45.655																		14665.4	24255			655.6			590.373	31.218	45.636			437.2			45532.4	52628.4
											591.284	45.72																		14064.6	24238.8			644			590.828	31.039	45.655			438			43882	52569.8
											591.739	45.886																		13750.6	24260			612.6			591.284	30.959	45.72			437			43049.6	52543
											592.195	45.756																		13672	24328.4			621.8			591.739	31.044	45.886			437.4			42659.4	52503
											592.651	45.686																		14798.6	24288.8			622.6			592.195	31.071	45.756			437.2			46246.8	52564.6
											593.106	45.638																		16566.2	24287			627.8			592.651	31.187	45.686			437.2			51734	52641
											593.562	45.594																		18222.8	24323.8			633.4			593.106	31.311	45.638			435.6			56809.4	52778.6
											594.018	45.564																		18621.8	24382.6			620.4			593.562	31.335	45.594			437.6			58068	52955.8
											594.474	45.489																		18247.8	24369.8			626.4			594.018	31.242	45.564			438			57030.2	52961.6
											594.929	45.522																		19076.6	24363.2			617.4			594.474	31.217	45.489			437.2			59748.4	53034.2
											595.385	45.596																		20229.8	24405			638.4			594.929	31.494	45.522			437.8			62844.4	53087.8
											595.841	45.776																		20498.2	24379.2			625.4			595.385	31.609	45.596			436.4			63495.4	52947.2
											596.297	45.685																		19002.6	24385.4			650.4			595.841	31.39	45.776			436.8			59114.8	52753.4
											596.753	45.748																		16778.8	24271			618			596.297	31.354	45.685			439.2			52160.8	52604.8
											597.209	45.755																		15466.8	24359.2			630.6			596.753	31.377	45.748			435			47914	52730.2
											597.665	45.827																		15124.4	24278.6			613.4			597.209	31.404	45.755			437.6			46821.2	52543.8
											598.121	45.773																		15062.2	24380.8			645.2			597.665	31.353	45.827			436.8			46627.8	52685.2
											598.577	45.826																		15046.6	24405.8			621.2			598.121	31.453	45.773			437.4			46485.2	52800.6
											599.033	45.736																		15077.8	24496			629			598.577	31.422	45.826			437.4			46612.4	52937.8
											599.49	45.838																		15175.4	24402.8			641.2			599.033	31.461	45.736			437.2			46839.4	52837.2
											599.946	45.812																		15260.6	24476.8			639.4			599.49	31.473	45.838			438.4			47095.8	52880
											600.402	45.989																		15030	24431.2			619.2			599.946	31.507	45.812			436.8			46357	52812.4
											600.858	45.887																		15241.6	24506			636.6			600.402	31.26	45.989			436.8			47358	52773.4
											601.315	45.961																		15996.8	24487			634.6			600.858	31.475	45.887			436.2			49442.2	52848.8
											601.771	46.086																		16575.8	24575			647.2			601.315	31.468	45.961			439.4			51266	52952.8
											602.228	45.961																		16685	24635.6			654			601.771	31.449	46.086			437.6			51628.8	52943.6
											602.684	46.125																		17227.6	24611.2			625			602.228	31.566	45.961			436.4			53221.4	53034.6
											603.14	46.103																		18630.6	24681.4			685.6			602.684	31.682	46.125			437.4			57327.4	52998.4
											603.597	46.297																		19956.4	24724.6			641.6			603.14	31.912	46.103			437.4			61166.2	53117.2
											604.054	46.164																		20020.2	24840.4			655			603.597	32.03	46.297			436.8			61114.4	53148
											604.51	46.084																		18167.4	24839.6			662			604.054	31.835	46.164			436			55650	53299.4
											604.967	46.07																		16010.8	24844.6			638.4			604.51	31.662	46.084			436.2			49190.2	53401.6
											605.423	46.207																		15196.2	24857			624.4			604.967	31.669	46.07			438.4			46637.8	53441.2
											605.88	46.223																		15160.2	24978.8			637.4			605.423	31.561	46.207			436.8			46652.2	53550.2
											606.337	46.231																		15170.2	25061.6			639			605.88	31.658	46.223			435.4			46539.6	53711.8
											606.794	46.164																		14813.8	25113.8			616			606.337	31.666	46.231			437.6			45452.6	53813.8
											607.25	46.253																		14444.6	25106.4			630			606.794	31.495	46.164			435.6			44492.2	53877.2
											607.707	46.198																		14244.6	25128.6			632.4			607.25	31.691	46.253			438			43585.4	53819.6
											608.164	46.283																		13790.2	25028.6			637.4			607.707	31.736	46.198			438.2			42081.8	53666
											608.621	46.394																		13144.6	25093.6			610.6			608.164	31.578	46.283			436.8			40302.2	53711.2
											609.078	46.403																		12828.4	25085.2			625.4			608.621	31.667	46.394			438.4			39160.2	53563
											609.535	46.41																		12683.8	25066.8			640.4			609.078	31.699	46.403			436.8			38632.8	53515
											609.992	46.301																		12982	24953.6			647.8			609.535	31.798	46.41			438			39437.6	53262.4
											610.449	46.335																		13278.2	24862.2			621.4			609.992	31.904	46.301			437			40292.6	53190.6
											610.906	46.251																		13714	24832.8			634.6			610.449	31.956	46.335			436			41563.8	53089.6
											611.363	46.341																		13736	24789.4			634.8			610.906	31.891	46.251			436.6			41715.8	53090.6
											611.82	46.512																		13836.6	24930			628			611.363	31.995	46.341			439			41911	53288.6
											612.278	46.452																		13760.2	25069.4			637.4			611.82	32.165	46.512			439.2			41435.6	53394.2
											612.735	46.702																		13547.4	25139.6			625			612.278	31.901	46.452			437.6			41132.6	53614.6
											613.192	46.667																		13412	25291.8			637.4			612.735	31.99	46.702			439.6			40570.6	53653.8
											613.65	46.596																		13756.6	25401			649.2			613.192	31.91	46.667			437.6			41724.8	53930.2
											614.107	46.657																		14047.6	25402.2			651.6			613.65	31.896	46.596			435.2			42650.8	54017
											614.564	46.546																		13722.6	25479.8			621			614.107	31.897	46.657			437			41695.4	54110.8
											615.022	46.622																		12933.4	25469			635.8			614.564	31.78	46.546			438.4			39332.2	54214.8
											615.479	46.709																		12179	25515.2			630.2			615.022	31.707	46.622			436.6			37053.4	54227.8
											615.937	46.737																		11680.6	25593			629.4			615.479	31.741	46.709			435.6			35446	54296
											616.394	46.725																		11237.8	25621.8			647.4			615.937	31.708	46.737			437.6			34047	54322.6
											616.852	46.69																		10632.2	25661.2			624.4			616.394	31.811	46.725			436.6			32084.4	54421.8
											617.309	46.81																		10305	25701.8			623.6			616.852	31.942	46.69			437.6			30933	54547.6
											617.767	46.745																		10519.2	25770.2			641.4			617.309	31.991	46.81			437.6			31518.4	54556
											618.225	46.664																		10471.2	25774.6			628.8			617.767	32.168	46.745			438.2			31225.8	54639.4
											618.682	46.774																		9743.8	25732.6			638.6			618.225	32.13	46.664			438.6			28977.4	54642.6
											619.14	46.821																		9003.2	25803			608.2			618.682	32.083	46.774			434.8			26774.8	54670.2
											619.598	46.836																		9084.4	25821			634			619.14	32.015	46.821			436.8			27028.8	54652
											620.056	46.841																		9787.6	25806.6			621			619.598	32.039	46.836			435.4			29231.4	54606
											620.514	46.958																		10287.2	25749.6			634.2			620.056	32.312	46.841			436.6			30508.8	54476.4
											620.972	46.938																		9883.8	25736			645.4			620.514	32.629	46.958			438.2			28959.2	54311.4
											621.43	46.799																		8887.6	25598.6			618.4			620.972	32.46	46.938			439.8			26093.8	54040.4
											621.887	46.935																		8302.6	25506.2			635.2			621.429	32.235	46.799			437.2			24420.8	54004.2
											622.345	47.035																		8552.8	25562.8			630			621.887	32.118	46.935			437.6			25297.6	53969.6
											622.804	46.941																		9249.8	25670.4			612.8			622.345	32.246	47.035			435.6			27397.2	54086.2
											623.262	47.108																		9750.6	25725.4			626			622.804	32.158	46.941			435.8			29000.6	54311.4
											623.72	47.08																		9914.2	25866.4			603			623.262	32.223	47.108			437			29499	54417.6
											624.178	47.143																		9793.2	25958.2			626.8			623.72	32.281	47.08			435.8			29022.8	54646.8
											624.636	47.317																		9419.4	26030.2			611			624.178	32.57	47.143			434.6			27655.6	54728
											625.094	47.285																		8624	26093.2			605.8			624.636	32.504	47.317			435.2			25274.4	54660.8
											625.552	47.269																		7986.8	26147			646.2			625.094	32.552	47.285			438.6			23196.4	54807.4
											626.011	47.349																		7420.2	26138.2			630.4			625.553	32.491	47.269			435			21527.8	54811.2
											626.469	47.278																		7252	26249			618			626.011	32.609	47.349			437.4			20962.2	54951
											626.927	47.238																		7243.8	26243			646.2			626.469	32.453	47.278			437.2			20976	55020
											627.386	47.352																		7157	26247.8			641.2			626.928	32.687	47.238			437.4			20575.2	55076.2
											627.844	47.264																		7092.4	26293.4			655.2			627.386	32.603	47.352			436.2			20399.6	55042
											628.303	47.227																		6978	26278.6			634.8			627.844	32.543	47.264			436.4			20126.8	55113.2
											628.761	47.257																		6716.8	26250.6			623.4			628.303	32.637	47.227			437.2			19293.8	55094.8
											629.22	47.229																		6548	26307.6			595.6			628.761	32.577	47.257			436.6			18867.6	55182
											629.678	47.129																		6735.2	26367			608.2			629.22	32.482	47.229			437.8			19470.8	55338.6
											630.137	47.199																		6841.8	26351			662.2			629.678	32.593	47.129			437.6			19622	55421.2
											630.596	47.308																		6435.6	26428.4			647.2			630.137	32.437	47.199			437.6			18492	55503.6
											631.054	47.255																		5765.2	26491.6			613.6			630.596	32.572	47.308			437.4			16429.8	55511.4
											631.513	47.373																		5387.4	26485.4			645			631.054	32.315	47.255			439			15320.6	55558.2
											631.972	47.179																		5325	26558			642.8			631.513	32.516	47.373			436.8			15042.4	55575.8
											632.431	47.351																		5374.2	26502.6			622			631.972	32.465	47.179			437.6			15259.8	55684.4
											632.89	47.454																		5469.8	26680.4			628			632.431	32.645	47.351			436			15459.6	55861
											633.348	47.304																		5368.2	26787.4			636			632.89	32.517	47.454			437			15188.8	55965.6
											633.807	47.237																		5253	26779			624.2			633.348	32.676	47.304			436.4			14789.8	56124.4
											634.266	47.292																		4968.4	26716.8			620.2			633.807	32.475	47.237			436.4			14009.6	56071.2
											634.725	47.278																		4662	26714			636.6			634.266	32.336	47.292			438.2			13085.4	55998.8
											635.184	47.323																		4600	26651.6			614.6			634.725	32.345	47.278			437.8			12936.2	55883.6
											635.643	47.431																		4731.6	26733.4			627.6			635.184	32.421	47.323			437.6			13286.2	56004.6
											636.102	47.585																		5058.6	26851.4			663.8			635.643	32.688	47.431			436			14108.6	56128.2
											636.562	47.73																		5209.6	26986.4			648.8			636.102	32.754	47.585			436.8			14573.4	56230.4
											637.021	47.614																		5117.2	27104			634.6			636.562	32.969	47.73			434.8			14231	56309.8
											637.48	47.834																		4902	27062.4			655			637.021	33.025	47.614			436.6			13514.8	56356.2
											637.939	47.804																		4579.8	27162.8			622.4			637.48	33.205	47.834			436			12540.4	56309.8
											638.398	47.934																		4472.6	27164			627.2			637.939	32.942	47.804			437.4			12300.4	56346.4
											638.858	47.971																		4612	27294.2			668.6			638.398	33.1	47.934			436.4			12582.2	56467.6
											639.317	47.769																		4511	27341.4			636.8			638.858	32.796	47.971			436.8			12450	56521.6
											639.776	47.831																		4442.6	27310.8			636.4			639.317	32.87	47.769			436.8			12216	56694.8
											640.236	48.01																		4361.8	27389			618			639.776	33.005	47.831			437.2			11961.2	56785
											640.695	47.941																		4366.8	27461.4			674.8			640.236	32.717	48.01			437			11959.6	56726.6
											641.155	47.854																		4194.8	27427.8			631.8			640.695	33.215	47.941			437.2			11358.8	56737.2
											641.614	47.652																		3876.8	27352.6			619.8			641.155	33.129	47.854			435.8			10451.2	56683
											642.074	47.618																		3508.2	27223.6			627.6			641.614	32.896	47.652			435.4			9384.4	56651.4
											642.533	47.876																		3338	27243.2			640.6			642.074	33.071	47.618			436.4			8797	56732
											642.993	47.871																		3375.2	27446.2			658.6			642.533	33.048	47.876			436.4			8878.8	56853
											643.453	47.944																		3508	27378.6			617.6			642.993	32.957	47.871			437			9387.8	56716.2
											643.912	47.974																		3665.6	27377			643.8			643.453	33.142	47.944			437			9761.4	56627.2
											644.372	47.836																		3607.6	27362.2			641.4			643.912	32.867	47.974			438.6			9666.2	56559.6
											644.832	48.12																		3430.8	27314.2			636.2			644.372	33.205	47.836			435.8			9052.4	56624
											645.292	48.168																		3301.8	27508			646.8			644.832	33.384	48.12			437.2			8599.8	56694.4
											645.752	48.202																		3204.4	27589.6			623.6			645.292	32.869	48.168			435.6			8475.4	56809.6
											646.211	48.204																		3268.8	27670			622			645.752	33.326	48.202			435.4			8564.2	56936.4
											646.671	48.296																		3333.6	27776.2			633.6			646.211	33.48	48.204			435.2			8698	57154
											647.131	48.242																		3333.4	27913.8			622.2			646.671	33.349	48.296			434.4			8752	57332
											647.591	48.35																		3356.8	27850.6			630			647.131	33.595	48.242			437.6			8746.8	57261.4
											648.051	48.241																		3357.2	27827			625			647.591	33.491	48.35			437.2			8783	57086.4
											648.511	48.402																		3413.6	27742.8			617.8			648.051	33.31	48.241			436.8			9011.2	57039.6
											648.971	48.356																		3595.8	27793			663			648.511	33.265	48.402			438			9479.4	56954.2
											649.432	48.403																		3727	27884.4			665.8			648.971	33.574	48.356			437			9783.6	57197.8
											649.892	48.507																		3696	28024			653.8			649.432	33.744	48.403			436.6			9669.2	57432.4
											650.352	48.426																		3558.4	28135			647.4			649.892	33.47	48.507			435.6			9344.8	57540
											650.812	48.469																		3360	28171			626.4			650.352	33.829	48.426			436.4			8707	57708.6
											651.272	48.428																		3257.6	28232.2			626.8			650.812	33.58	48.469			435.8			8461.2	57784.4
											651.733	48.431																		3384.6	28296.8			644			651.272	33.48	48.428			436.6			8829.8	57965.6
											652.193	48.477																		3595.4	28384.2			639.8			651.733	33.465	48.431			435.4			9471.8	58144.2
											652.654	48.401																		3718.6	28552			610.2			652.193	33.554	48.477			438			9874	58433
											653.114	48.431																		3704.8	28777.4			620.2			652.654	33.252	48.401			435.6			9896.6	58992.4
											653.574	48.388																		3637	28953			625			653.114	33.233	48.431			437.8			9688.4	59315.2
											654.035	48.354																		3625	29115.2			639.6			653.574	33.175	48.388			435.8			9638.6	59706
											654.495	48.403																		3761	29185.4			629.4			654.035	33.266	48.354			436.8			10043.2	59891.2
											654.956	48.321																		5449.8	29254.4			631.2			654.495	32.216	48.403			437			15588.4	59973
											655.417	48.409																		24307.6	29195			639			654.956	36.472	48.321			438			65535	59950
											655.877	48.516																		65535	29188.8			631.4			655.417	100	48.409			438.2			65535	59829.4
											656.338	48.487																		65535	29281			634.8			655.877	100	48.516			436.6			65535	59889.4
											656.799	48.54																		65535	29253.6			606.2			656.338	100	48.487			436.2			65535	59869.8
											657.259	48.51																		65535	29245.6			614.8			656.799	100	48.54			437			65535	59787
											657.72	48.409																		65535	29198.8			622.4			657.259	100	48.51			437			65535	59728
											658.181	48.569																		35169.8	29096.8			631.8			657.72	53.215	48.409			435.4			65535	59642.2
											658.642	48.599																		15507.6	29062			620			658.181	32.612	48.569			436.4			46270	59374.8
											659.103	48.637																		8651.8	29013.8			616.2			658.642	32.495	48.599			437.8			25345.2	59236.8
											659.563	48.62																		6007.2	28990.6			619.2			659.103	32.724	48.637			437			17084	59144.2
											660.024	48.658																		4866	28973.8			647.2			659.563	33.363	48.62			437.2			13292.4	59130
											660.485	48.712																		4092	28994.8			666			660.024	33.434	48.658			438.6			10913	59125.6
											660.946	48.753																		3599.2	29000.4			612.2			660.485	33.519	48.712			437.2			9523.6	59074
											661.407	48.559																		3431.2	28950			636.8			660.946	33.468	48.753			438.4			8986.2	58920.4
											661.869	48.666																		3353.4	28726.4			651.6			661.407	33.888	48.559			435.8			8624.4	58696.4
											662.33	48.5																		3343	28612.4			632.6			661.869	33.625	48.666			436.4			8693.2	58333.6
											662.791	48.564																		3452.2	28456.8			623			662.33	33.832	48.5			437.8			8985.6	58208.4
											663.252	48.582																		3530.6	28421.8			632.6			662.791	33.507	48.564			435.8			9281.6	58062.4
											663.713	48.713																		3520.6	28426.2			649.6			663.252	33.525	48.582			436.2			9213.4	58050
											664.175	48.747																		3399	28493.2			624.8			663.713	33.958	48.713			435.6			8794.4	58033.6
											664.636	48.813																		3372	28493.8			633.2			664.175	34.066	48.747			437.8			8672.8	57991.8
											665.097	48.694																		3496	28433			681.2			664.636	33.841	48.813			435.8			8999	57792.2
											665.559	48.799																		3622.4	28243.4			629			665.097	34.319	48.694			437.2			9351.2	57540.6
											666.02	48.84																		3668.4	28176.8			626.6			665.559	34.315	48.799			435.2			9491	57284.2
											666.481	48.74																		3575	28177.6			588.8			666.02	34.437	48.84			435.2			9260.4	57237.4
											666.943	48.783																		3421.6	28191.2			630			666.481	34.335	48.74			438			8760.4	57379.8
											667.404	48.885																		3372	28301.2			646.8			666.943	34.453	48.783			437.8			8556.6	57555.4
											667.866	49.079																		3441.6	28460.6			652.4			667.404	34.308	48.885			436.2			8782.2	57763
											668.328	48.923																		3528	28562.4			627			667.866	34.64	49.079			436.4			9001.8	57744.4
											668.789	49.073																		3600.4	28497.6			661.8			668.328	34.641	48.923			437.2			9144.8	57794
											669.251	48.951																		3599.6	28538.4			646.2			668.789	34.357	49.073			435			9242.4	57703.2
											669.713	49.078																		3674.8	28440.4			635			669.251	34.637	48.951			438.2			9411.2	57643.2
											670.174	49.129																		3729	28527			621.6			669.713	34.343	49.078			437.4			9669.8	57671.6
											670.636	49.158																		3761	28627.4			655.8			670.174	34.709	49.129			437.2			9602.2	57816.8
											671.098	49.167																		3683	28741.4			647.4			670.636	34.49	49.158			437			9448.8	58015
											671.56	49.149																		3749.2	28872			656.6			671.098	34.407	49.167			438.8			9645	58268.2
											672.021	49.29																		3891.4	28833.8			630			671.56	34.28	49.149			436.8			10144	58213.8
											672.483	49.337																		4193.2	28806.6			646.6			672.021	34.617	49.29			438.6			10891.8	57992
											672.945	49.38																		4267.6	28685.6			649			672.483	34.542	49.337			437			11124.8	57693
											673.407	49.321																		4083.6	28674.8			613			672.945	34.52	49.38			435.6			10667	57622.8
											673.869	49.245																		3851.4	28614			635			673.407	34.302	49.321			436.6			10011.6	57567.2
											674.331	49.338																		3679.4	28657.8			634.4			673.869	34.274	49.245			436.4			9518.8	57744
											674.793	49.318																		3561.2	28851.8			633.2			674.331	34.353	49.338			436.2			9156.4	58030.2
											675.256	49.322																		3507.4	28842.8			650			674.793	34.318	49.318			434.6			8976.2	58036.4
											675.718	49.196																		3491.8	28794.8			658.4			675.256	34.608	49.322			438			8845.6	57931.4
											676.18	49.171																		3376.2	28626.6			598.8			675.718	34.251	49.196			437.2			8707.8	57737
											676.642	49.284																		3380.4	28515.6			626			676.18	34.663	49.171			436.2			8572.2	57541.6
											677.104	49.256																		3271	28543.8			632.4			676.642	34.728	49.284			437.2			8230.2	57467
											677.567	49.164																		3290	28593.4			630.2			677.104	34.483	49.256			437			8343.6	57600.6
											678.029	49.327																		3481.8	28718.8			635.2			677.567	35.018	49.164			435.6			8764.2	57964.2
											678.491	49.413																		3607.4	28897.8			614.2			678.029	34.754	49.327			435.2			9226.8	58136.6
											678.954	49.375																		3683.8	28996.8			632			678.491	34.562	49.413			434.8			9462	58237
											679.416	49.299																		3716.4	28932.6			665.2			678.954	34.64	49.375			438.4			9473.6	58147.6
											679.879	49.539																		3804.4	28750.2			650.4			679.416	34.759	49.299			436			9724.2	57869.4
											680.341	49.389																		3897.2	28667.6			643.2			679.879	34.863	49.539			436			9976.8	57425
											680.804	49.632																		3853.6	28531.2			638.8			680.341	34.844	49.389			437.4			9865	57320
											681.266	49.636																		3715	28602			626			680.804	34.921	49.632			438.2			9471.8	57183.4
											681.729	49.497																		3668.4	28680.6			600.2			681.266	34.896	49.636			436.4			9392.6	57339.2
											682.192	49.589																		3759.8	28773.4			609.4			681.729	35.565	49.497			435.6			9467.6	57686.8
											682.654	49.579																		3731.6	28873.2			640.6			682.192	35.516	49.589			437.2			9343.8	57780.8
											683.117	49.7																		3518.8	28960.4			619.4			682.654	35.366	49.579			437.6			8817.6	57968
											683.58	49.619																		3507.2	28875.6			644.8			683.117	35.109	49.7			436.2			8797.8	57658.4
											684.042	49.598																		3710.2	28715			631			683.58	35.113	49.619			436.6			9400.4	57427.4
											684.505	49.601																		4013	28579.4			608.6			684.042	34.699	49.598			435			10419.8	57180.6
											684.968	49.688																		4495.4	28539.6			658.2			684.505	34.955	49.601			436.4			11635.6	57094.4
											685.431	49.855																		4941	28663			642.6			684.968	35.284	49.688			435.8			12824.8	57244.2
											685.894	49.885																		5120.6	28879.6			621.4			685.431	35.339	49.855			436.2			13353	57489
											686.357	49.824																		5010	29059			639.6			685.894	35.315	49.885			437			13015	57813
											686.82	49.852																		4747.2	29071.4			656			686.357	35.883	49.824			436.4			12057.6	57908.2
											687.283	50.021																		4474	29073			641.2			686.82	35.736	49.852			436			11366.4	57880.6
											687.746	50.025																		4427.8	29016.4			653			687.283	35.744	50.021			437.8			11213.6	57570.8
											688.209	49.948																		4374.8	28877.8			653.2			687.746	35.673	50.025			436.2			11085.6	57290.6
											688.672	49.84																		4262.4	28787			647.2			688.209	35.504	49.948			438			10829.8	57195.2
											689.135	49.785																		4129.2	28880.8			637.8			688.672	35.623	49.84			436.6			10438.8	57507.2
											689.599	50.022																		4093.4	29020.2			639			689.135	35.488	49.785			436			10373	57851.8
											690.062	50.016																		4092	29396.4			644.4			689.599	35.43	50.022			438.2			10375.2	58329.4
											690.525	50.06																		4158.4	29534.2			647.8			690.062	35.621	50.016			436.8			10503.2	58613.2
											690.988	50.144																		4165.2	29518			600.2			690.525	35.763	50.06			435			10568.6	58531.2
											691.452	49.946																		4260.4	29350.8			642			690.988	35.787	50.144			435.8			10753	58099.4
											691.915	50.061																		4281.8	29084.4			638			691.452	35.841	49.946			436.8			10804.6	57794
											692.379	49.975																		4143	28942.8			633.6			691.915	35.665	50.061			435.4			10473.6	57380.2
											692.842	50.285																		4047	28868.4			638.8			692.379	35.52	49.975			437.4			10234	57328
											693.306	50.156																		4159.8	29053			619.2			692.842	35.57	50.285			435.6			10573	57345.6
											693.769	50.003																		4417.6	29209			643.8			693.306	35.427	50.156			435.4			11296	57803.4
											694.233	50.102																		4466.6	29358			656.2			693.769	35.541	50.003			435.6			11377.4	58276.6
											694.696	50.124																		4177.6	29509.4			642.8			694.233	35.323	50.102			436			10649.8	58465
											695.16	50.124																		3937	29459			667			694.696	35.22	50.124			435.4			9951.4	58339
											695.623	50.31																		3820.8	29218.8			637			695.16	35.458	50.124			437.8			9616.2	57857.8
											696.087	50.531																		3778.2	28997			622.4			695.623	36.011	50.31			437.8			9385.8	57204.2
											696.551	50.457																		3662.2	28910.4			625.2			696.087	35.962	50.531			437			9070.2	56785
											697.015	50.454																		3863.8	28845.2			652.8			696.551	35.896	50.457			435.8			9598	56740.4
											697.478	50.577																		4265.6	28931.8			631			697.015	36.48	50.454			436.6			10594.4	56914.2
											697.942	50.592																		4534	29159.2			639.4			697.478	36.244	50.577			438.2			11384.8	57224.6
											698.406	50.563																		4429.6	29282.6			639.6			697.942	36.482	50.592			435.6			11028.2	57454.6
											698.87	50.467																		4131	29286			637.6			698.406	36.42	50.563			438.4			10229.6	57491
											699.334	50.534																		3981.6	29075.6			634.8			698.87	36.24	50.467			436.6			9870	57184.4
											699.798	50.456																		3990.2	28826.2			654.8			699.334	36.292	50.534			437.2			9845.2	56615.4
											700.262	50.379																		3900.6	28569.8			620.4			699.798	36.364	50.456			434.8			9640.8	56196.6
											700.726	50.365																		3822	28378.6			674.6			700.262	35.899	50.379			436.2			9442	55901
											701.19	50.142																		3646.8	28429.4			622.4			700.726	36.189	50.365			436.2			8979.6	56016.6
											701.654	50.021																		3586.4	28566.6			628.2			701.19	36.19	50.142			440.6			8802.2	56532.8
											702.118	50.242																		3612.6	28802.2			615.6			701.654	35.995	50.021			436.2			8941.8	57144.4
											702.583	50.028																		3819.2	29136			636.8			702.118	35.999	50.242			436.4			9477	57559
											703.047	50.119																		3998.8	29126.8			630			702.583	36.285	50.028			436.4			9914.4	57784.6
											703.511	50.127																		3952.8	29039.2			636.8			703.047	36.145	50.119			436.2			9811	57506.6
											703.975	50.157																		3804.2	28809			677.2			703.511	36.071	50.127			434.4			9346.2	57040.2
											704.44	50.113																		3617	28560.6			625.4			703.975	36.444	50.157			435.6			8834.2	56509.6
											704.904	50.331																		3506.4	28375.4			630.2			704.44	36.413	50.113			437.2			8529	56187.6
											705.368	50.342																		3341	28425.6			650.6			704.904	36.541	50.331			436			8013.2	56047
											705.833	50.499																		3176	28565.4			615.2			705.368	36.671	50.342			436.8			7598.4	56312
											706.297	50.431																		3329.8	28836.6			641.4			705.833	36.541	50.499			436.6			7998.6	56675
											706.762	50.426																		3877.6	28985			665.6			706.297	36.76	50.431			436.8			9403.4	57045.4
											707.226	50.6																		4492.8	28995.2			641.8			706.762	36.662	50.426			436.6			11146	57071.8
											707.691	50.543																		4861	28988.4			610.6			707.226	36.929	50.6			435.4			12120.4	56864.8
											708.156	50.526																		4827.8	28808			630			707.691	36.977	50.543			434.8			11982.4	56571.2
											708.62	50.428																		4471.6	28611.8			620.8			708.156	36.44	50.526			437			11188.2	56200
											709.085	50.479																		4171	28500.2			609.4			708.62	36.592	50.428			437			10342.6	56087.4
											709.55	50.605																		3988.8	28561			642.2			709.085	36.774	50.479			436			9742.6	56152
											710.014	50.654																		3858.8	28761.8			631.2			709.55	36.837	50.605			437.2			9393	56409.2
											710.479	50.755																		3894.8	29099.6			647.2			710.014	36.602	50.654			436.4			9520	57022.4
											710.944	51.025																		4005.6	29308			636.2			710.479	36.701	50.755			438			9817	57318.6
											711.409	51.004																		4079.8	29468.8			651.2			710.944	36.901	51.025			435.8			9942.6	57335.6
											711.874	50.987																		3972.4	29349			634.2			711.409	36.884	51.004			436.6			9684.8	57123.6
											712.339	50.857																		3764.2	29076.8			613.8			711.874	36.461	50.987			436.6			9254.2	56608.6
											712.803	50.896																		3767.4	28680.8			640.8			712.338	36.714	50.857			435.6			9157	55974.4
											713.268	50.724																		3892.8	28440.2			659			712.803	37.024	50.896			436.2			9393.4	55458
											713.733	50.876																		4107.8	28258.4			612.8			713.268	37.251	50.724			437			9995	55285.4
											714.198	50.869																		4361.2	28390.6			634.2			713.733	37.084	50.876			437			10684.4	55381.8
											714.664	50.961																		4609.6	28586.2			705.6			714.198	37.251	50.869			439.2			11185.8	55771.6
											715.129	50.869																		4611.6	28865.2			624.4			714.664	37.09	50.961			437			11374.4	56221.6
											715.594	51.025																		4733	28989.6			626.8			715.129	37.132	50.869			438.6			11685.2	56565.4
											716.059	50.946																		4789.6	29113.2			650.8			715.594	37.326	51.025			437.8			11739	56636.2
											716.524	50.903																		4638	29071.4			650.8			716.059	37.194	50.946			437.8			11370.8	56641.4
											716.99	50.835																		4373.2	28939.4			646			716.524	37.48	50.903			439.8			10590.6	56427.8
											717.455	50.886																		4081	28703.8			634			716.99	37.006	50.835			435.2			9948.8	56043.8
											717.92	51.04																		4185	28563			683			717.455	37.319	50.886			437.8			10067	55709
											718.385	51.005																		4233.6	28583			624.6			717.92	37.104	51.04			436.8			10351.2	55582.4
											718.851	51.202																		4380.6	28614			633.2			718.386	37.282	51.005			439			10684.8	55678.6
											719.316	51.285																		4573.2	28910.4			671.2			718.851	37.511	51.202			436.2			11073.6	56047.8
											719.782	51.462																		4611	29130.2			626.2			719.316	37.684	51.285			436			11200.4	56386.8
											720.247	51.452																		4655	29319.6			643			719.782	37.516	51.462			437.2			11337	56561.4
											720.713	51.43																		4601.8	29263			642.6			720.247	37.503	51.452			435.2			11199.6	56464.2
											721.178	51.452																		4539.4	29066.2			648			720.713	37.98	51.43			435.8			10894	56104
											721.644	51.447																		4556.6	28683.8			638			721.178	37.933	51.452			434			10968.2	55338.8
											722.11	51.48																		4521.8	28333			628.4			721.644	37.681	51.447			438.2			10961	54658.8
											722.575	51.271																		4501.6	28169.8			726.4			722.11	37.975	51.48			436.6			10667.8	54308.8
											723.041	51.379																		4200	28035.2			649.8			722.575	37.924	51.271			434.8			10011.2	54267.4
											723.507	51.344																		4082.2	28169.4			651.4			723.041	37.327	51.379			435.6			9842.6	54414.8
											723.973	51.281																		4249.8	28293			608.6			723.507	37.977	51.344			436.4			10196.6	54691.2
											724.438	51.4																		4453	28500.6			623			723.973	37.525	51.281			437.2			10829.4	55162.4
											724.904	51.509																		4703	28682			620			724.438	37.782	51.4			437.4			11426.6	55387.8
											725.37	51.401																		5107.6	28735.6			644.2			724.904	38.217	51.509			436.8			12323.2	55376.6
											725.836	51.62																		5722.6	28600.6			646			725.37	38.255	51.401			436.4			13916.4	55229
											726.302	51.517																		6291.6	28424.6			632.6			725.836	38.15	51.62			436.6			15466	54656
											726.768	51.399																		6426.8	28018.4			634			726.302	38.184	51.517			436.6			15804.8	53975.8
											727.234	51.41																		6121.2	27899.6			607.4			726.768	38.016	51.399			436.6			15111.4	53867.6
											727.7	51.368																		5723	27845.6			683.4			727.234	38.088	51.41			436.6			13914.8	53751.4
											728.166	51.427																		5486.2	27896.4			664.2			727.7	38.165	51.368			436.4			13298.8	53894
											728.632	51.558																		5576.6	28086			618.8			728.166	38.201	51.427			435			13597	54202
											729.098	51.441																		5847	28212.6			647.4			728.632	38.37	51.558			435.8			14198.6	54310.4
											729.565	51.535																		6114.8	28312.6			663.6			729.098	37.978	51.441			436.2			15017	54627
											730.031	51.654																		6154.6	28288.6			634			729.565	38.078	51.535			436.2			15132.2	54481.8
											730.497	51.532																		6088.8	28205.6			612.6			730.031	37.875	51.654			435.8			15071.4	54197.2
											730.963	51.723																		6242.6	27929.6			639.6			730.497	38.054	51.532			437.6			15363.4	53787.4
											731.43	51.955																		6401.8	27776			630			730.963	37.625	51.723			436.2			15970.2	53294.2
											731.896	52.047																		6595	27712.4			643.6			731.43	37.884	51.955			436.6			16353	52935.2
											732.362	52.1																		6453.4	27712.6			658.6			731.896	38.063	52.047			437			15882.8	52842.8
											732.829	52.354																		6154.4	27900.4			616.2			732.362	38.424	52.1			438			15029.4	53148.6
											733.295	52.463																		5974.2	28201.2			663.6			732.829	38.374	52.354			438.6			14502.8	53467.4
											733.762	52.24																		6100.4	28413.8			642.8			733.295	38.573	52.463			435.6			14791.4	53765.2
											734.228	52.403																		6619	28503.8			682			733.762	38.562	52.24			437.2			16078	54163
											734.695	52.241																		7191.2	28433.6			657.4			734.228	38.532	52.403			436.6			17614	53862.8
											735.162	52.159																		7686.4	28222.4			621.4			734.695	38.863	52.241			437.8			18800.8	53623.4
											735.628	52.096																		7870.2	27871.2			622.4			735.162	38.885	52.159			437.6			19261.6	53033.2
											736.095	52.065																		7761.6	27627.8			640.6			735.628	38.65	52.096			436.4			19065	52631
											736.562	52.004																		7634.4	27509			650.2			736.095	38.567	52.065			435.4			18759.6	52434.8
											737.028	52.074																		7479.2	27514.6			637.4			736.562	38.528	52.004			436.8			18395.4	52505.6
											737.495	51.914																		7348.6	27759.6			634.8			737.028	38.518	52.074			437			18065	52906.2
											737.962	52.152																		7078.8	27981.4			631.2			737.495	38.444	51.914			435			17402.8	53496.8
											738.429	52.07																		6497.4	28297.6			642.8			737.962	38.855	52.151			436.6			15710.6	53859.8
											738.896	52.096																		5928.8	28411.6			648.4			738.429	38.771	52.07			437.4			14268	54161.8
											739.363	52.035																		6037.6	28473.8			664.2			738.896	38.891	52.096			438.2			14480.8	54253.6
											739.829	51.973																		6603.6	28451			632.6			739.363	39.081	52.035			435.8			15911	54275.4
											740.296	51.971																		7127.8	28265.8			646.2			739.829	39.09	51.973			436			17227.4	53982.6
											740.763	52.094																		7198.6	28071			642			740.296	39.351	51.971			435.8			17303.8	53609.8
											741.231	52.119																		6740.2	28020.6			607.2			740.763	39.28	52.094			436.2			16220.6	53387.2
											741.698	52.259																		6273.4	27977.6			639.6			741.231	39.602	52.119			437			14865.8	53279
											742.165	52.221																		5834.8	28067.4			633.4			741.698	39.261	52.259			437.2			13881.6	53309.2
											742.632	52.382																		5693	28257.2			661.4			742.165	39.651	52.221			436.8			13351.2	53711
											743.099	52.378																		5475.2	28501.6			633.6			742.632	39.09	52.382			436.6			13019.4	54014.6
											743.566	52.424																		5225.6	28724.4			640.8			743.099	39.095	52.378			436.8			12368.2	54443.2
											744.034	52.36																		5128.6	28871.4			631			743.566	39.417	52.424			439.6			12041.4	54674
											744.501	52.387																		5314	28860.4			655.2			744.034	39.044	52.36			438.2			12587.4	54720.4
											744.968	52.445																		5615.8	28754.8			642.4			744.501	39.307	52.387			436			13295.2	54492.6
											745.435	52.5																		5728.8	28506.8			648.4			744.968	39.355	52.445			436.6			13557.4	53959.4
											745.903	52.309																		5651	28243.2			624			745.435	39.087	52.5			434.6			13485.2	53403
											746.37	52.649																		5543.2	27788.2			620.6			745.903	39.246	52.309			435.6			13163.6	52725.6
											746.838	52.52																		5755.8	27730.4			642.6			746.37	39.149	52.649			437.8			13703.4	52276.4
											747.305	52.722																		6381.8	27749			637.2			746.838	39.222	52.52			435			15283.6	52441.4
											747.773	52.772																		6983.8	27987.8			633.2			747.305	39.277	52.722			437.4			16802	52693.6
											748.24	52.695																		7383	28297.8			648.2			747.773	39.184	52.772			436.8			17836	53232
											748.708	52.625																		7352.4	28491.6			651			748.24	39.385	52.695			436.2			17666.2	53677.6
											749.176	52.533																		7211.6	28527.6			639.6			748.708	39.271	52.625			436.8			17374.6	53816
											749.643	52.74																		7400	28355.6			660.4			749.176	39.418	52.533			436.4			17758	53582
											750.111	52.718																		7726.6	28131.6			656.2			749.643	39.429	52.74			436.2			18588.4	52949.6
											750.579	52.627																		8206.4	27785.4			658.2			750.111	39.508	52.718			435.4			19763.6	52315.4
											751.046	52.633																		8398.8	27484.4			643			750.579	39.672	52.627			435.6			20192.8	51832.6
											751.514	52.657																		8199	27230.6			643			751.046	39.926	52.633			436.4			19568.2	51344
											751.982	52.612																		7622.6	27134.4			651			751.514	39.945	52.657			437.6			18104	51136.6
											752.45	52.818																		7078.8	27095.4			640.6			751.982	40.155	52.612			435.8			16674	51107.6
											752.918	52.753																		6692.2	27249			637.4			752.45	40.034	52.818			436.6			15761.4	51200.4
											753.386	52.659																		6858.2	27393			630.4			752.918	40.149	52.753			436.4			16142.2	51536
											753.854	52.633																		7587.2	27475.6			641.6			753.386	39.998	52.659			436.4			18006.4	51784.2
											754.322	52.581																		8264	27400.8			619.8			753.854	39.728	52.633			434.8			19861	51669
											754.79	52.713																		8435.8	27176.2			640.4			754.322	39.974	52.581			436.8			20141.4	51290.4
											755.258	52.588																		7884.4	26896.4			646.2			754.79	39.73	52.713			435.8			18864.6	50633.6
											755.726	52.853																		7669.4	26552			628			755.258	39.816	52.588			436.6			18313	50097
											756.194	52.997																		7874.6	26499.2			645			755.726	39.793	52.853			437			18813.2	49748
											756.662	52.839																		8352.2	26511			654.8			756.194	39.75	52.997			436.6			20019.4	49636.2
											757.13	52.795																		8864.8	26536.8			648			756.662	39.964	52.839			437.8			21208.6	49831.2
											757.599	52.934																		9384.6	26696.2			679.4			757.13	40.022	52.795			437.2			22430.4	50174.8
											758.067	52.861																		9815	26884.4			653.4			757.599	39.893	52.934			436.4			23619	50400.2
											758.535	53.029																		10272.4	26987			663.6			758.067	40.05	52.861			436			24655.6	50664.2
											759.004	52.996																		10242.2	26968.6			641			758.535	40.255	53.029			435			24491.8	50470.6
											759.472	53.184																		10112.4	26759.8			645.4			759.004	40.385	52.996			437.6			24087.2	50106.2
											759.94	53.156																		9926.6	26606.2			644.8			759.472	40.407	53.184			436.2			23615.6	49642.4
											760.409	53.223																		9794.2	26388			635.4			759.94	40.542	53.156			436.2			23226.4	49258.6
											760.877	53.17																		9640	26282			681.2			760.409	40.556	53.223			434.6			22771.4	48998.6
											761.346	52.959																		9220	26203.4			648.4			760.877	40.714	53.17			437.4			21701.8	48897.2
											761.814	53.059																		8607.2	26300.8			649.8			761.346	40.434	52.959			436.4			20329.8	49274.6
											762.283	53.161																		7920.2	26529.6			628.6			761.814	40.502	53.059			436.4			18631.8	49614.2
											762.752	53.258																		7539	26751.8			643.4			762.283	40.469	53.161			437			17682.6	49937.6
											763.22	53.124																		7955	26831.8			637.6			762.752	40.65	53.258			437			18638.6	49997
											763.689	53.225																		8744.8	26729.6			665			763.22	40.916	53.124			436.2			20412.4	49930.8
											764.158	53.179																		9035.2	26513.8			640.4			763.689	40.614	53.225			433.6			21310	49433.2
											764.626	53.322																		9123.4	26038.8			671.6			764.158	40.854	53.179			436.4			21359.4	48580.4
											765.095	53.104																		9076.2	25700.2			665.4			764.626	40.686	53.322			436.2			21338	47816.2
											765.564	53.037																		9012.2	25342.2			644.8			765.095	40.798	53.104			435.2			21154	47337.4
											766.033	53.07																		8584.4	25165.6			662.2			765.564	40.741	53.037			435.8			20107.6	47063
											766.502	53.169																		7710	25069.4			641.8			766.033	40.588	53.07			436.6			18056.2	46852.4
											766.971	52.85																		6863	25172.4			653.2			766.502	40.938	53.169			438			15822	46958.4
											767.439	52.914																		6085.2	25238.2			654			766.971	40.687	52.85			434.8			14002.8	47366.2
											767.908	52.679																		5871	25436			634			767.439	40.772	52.914			435.8			13478.6	47682.8
											768.378	52.903																		6566	25526.6			660.2			767.908	40.853	52.679			435.8			15116.4	48065.8
											768.847	52.93																		8012.2	25580			679.2			768.377	41.209	52.903			436.2			18474	47964.2
											769.316	53.002																		9332.6	25501.2			650.2			768.847	41.315	52.93			435.4			21665.4	47792
											769.785	53.021																		10202	25306.2			660.4			769.316	41.56	53.002			436.8			23619	47358.2
											770.254	53.174																		10260.6	25048.2			646.8			769.785	41.514	53.021			437			23805	46854.8
											770.723	53.198																		9955.6	24818.2			657.8			770.254	41.498	53.174			436.6			23063.2	46289.2
											771.192	53.162																		9601.2	24624.6			681.2			770.723	41.359	53.198			435			22248.4	45906
											771.662	53.101																		9051.2	24423			656			771.192	41.408	53.162			436.2			20930.4	45556.2
											772.131	53.251																		8214	24324.4			675.6			771.662	41.259	53.101			438.2			18946.6	45421.2
											772.6	53.399																		7248.4	24429.4			616.2			772.131	41.237	53.251			437.4			16699.2	45491.6
											773.07	53.331																		6797	24570.2			628.4			772.6	40.878	53.399			435			15718.6	45633.2
											773.539	53.31																		6764	24719.6			628			773.069	41.139	53.331			436.6			15543.2	45968.8
											774.008	53.383																		6678	24746.2			663			773.539	40.993	53.31			434.4			15336.2	46038.8
											774.478	53.349																		6301.2	24774.8			668			774.008	41.016	53.383			437.2			14402	46027.8
											774.947	53.476																		5803	24633			668.2			774.478	41.232	53.349			435			13121.6	45793
											775.417	53.418																		5236.8	24516.2			633.2			774.947	40.937	53.476			434.6			11878.8	45467.2
											775.886	53.491																		4907.2	24308.8			610.6			775.417	40.905	53.418			434.8			11114.4	45127.2
											776.356	53.46																		4831.4	24140.6			665			775.886	40.801	53.491			434.2			10876.4	44752.8
											776.826	53.56																		4775.2	23990.6			654.2			776.356	40.808	53.46			435.4			10752.6	44496.8
											777.295	53.406																		4829.2	24014.6			669.4			776.826	41.05	53.56			435.8			10802.8	44458.6
											777.765	53.489																		4871	24169.4			649.6			777.295	40.896	53.406			436.4			10971.8	44875.6
											778.235	53.519																		5120.6	24398.6			642.4			777.765	41.192	53.489			436.8			11514	45234.8
											778.704	53.66																		5409.8	24507.8			604.4			778.235	41.144	53.519			435.6			12284	45414.8
											779.174	53.781																		6014.8	24533.2			663			778.704	41.215	53.66			436.2			13648.2	45342.8
											779.644	53.902																		6682.4	24467.6			651.2			779.174	41.006	53.781			435.6			15359.2	45120.6
											780.114	53.977																		7277.4	24315.2			641.6			779.644	41.956	53.902			436.6			16457.8	44736.6
											780.584	54.095																		7317	24117.8			665.8			780.114	41.517	53.977			436.4			16686.4	44309.4
											781.054	54.121																		7068.4	23926.2			674.4			780.584	41.92	54.095			435.4			15927.4	43860.4
											781.524	54.101																		6698.2	23830.8			644.8			781.054	42.013	54.121			434.8			15053.2	43664
											781.994	54.223																		6453.2	23753.2			682.8			781.524	41.848	54.101			438.2			14471.8	43533.4
											782.464	54.222																		6202.4	23858.2			653.4			781.994	41.944	54.223			437.6			13883	43630.6
											782.934	54.12																		6063.6	24055.6			619			782.464	42.415	54.222			437.8			13455.4	43995.6
											783.404	53.945																		6032.8	24192.8			624.6			782.934	42.081	54.12			434.6			13476.6	44334
											783.874	54.126																		6073.4	24203.6			680.4			783.404	42.111	53.945			437.2			13487	44493.8
											784.344	54.059																		5756.6	24299.6			665.2			783.874	42.221	54.126			436.4			12724	44525
											784.814	54.008																		5402.4	24234.8			638.2			784.344	42.548	54.059			434.8			11835.4	44460.6
											785.284	54.163																		4962.8	23995			644.6			784.814	42.261	54.008			434			10862.6	44059.4
											785.755	54.152																		4709	23852.2			628.8			785.284	42.339	54.163			438.8			10265.8	43666.8
											786.225	54.093																		4699.2	23599.2			675			785.755	42.327	54.152			435.2			10182.4	43211.4
											786.695	53.959																		4526	23303.4			644.6			786.225	42.334	54.093			436			9813.2	42710.2
											787.166	53.987																		4332.2	23065.6			646.2			786.695	42.225	53.959			437.2			9375.6	42373.4
											787.636	53.939																		4343.8	23065			650			787.166	42.12	53.987			436			9419.8	42351.4
											788.107	54.003																		4519	23130.2			638.2			787.636	42.07	53.939			435.6			9862.8	42510.4
											788.577	54.032																		4749	23298			638			788.107	41.966	54.003			435.8			10434	42771.2
											789.047	54.167																		5004.4	23476			645.8			788.577	42.289	54.032			435.2			10952.4	43078.2
											789.518	54.112																		5156.6	23722.8			659.8			789.047	42.043	54.167			435.6			11355.4	43427
											789.989	54.171																		5174.6	23776.2			672			789.518	42.051	54.112			436			11379.4	43569
											790.459	54.303																		5009.8	23806.2			649.6			789.989	42.004	54.171			436.4			11030	43577
											790.93	54.262																		4911.8	23807			638.6			790.459	41.964	54.303			436.6			10821.6	43473.6
											791.4	54.357																		4921.4	23591.6			656			790.93	42.115	54.262			435.6			10784	43110.2
											791.871	54.465																		4727.2	23337.2			664.8			791.4	42.386	54.357			438.2			10249.2	42565.4
											792.342	54.487																		4367	23084.4			621.8			791.871	42.618	54.465			434			9409.6	42021.4
											792.813	54.246																		4103.2	22976.2			659.8			792.342	42.094	54.487			436.2			8840	41804
											793.283	54.285																		4067.6	22886.2			620.6			792.813	42.764	54.246			438.4			8681.2	41820
											793.754	54.416																		4513.8	22950			658.4			793.283	42.926	54.285			436			9640	41910
											794.225	54.348																		5257.6	23076.6			629.2			793.754	43.225	54.416			434.8			11336.8	42043.8
											794.696	54.551																		5896	23306.4			626.6			794.225	43.183	54.348			436.8			12829	42516.4
											795.167	54.639																		6292.2	23561.6			682.4			794.696	43.219	54.551			435.2			13662.4	42829.2
											795.638	54.618																		5936.6	23698			655.8			795.167	42.988	54.639			436.8			12940.2	43009.2
											796.109	54.596																		5236.6	23711.4			664.2			795.638	43.102	54.618			435.2			11272.6	43051.6
											796.58	54.708																		4392.6	23722.8			631.6			796.109	42.812	54.596			436.2			9416.6	43089
											797.051	54.909																		3921	23695.6			645.4			796.58	42.65	54.708			437			8325.6	42950.8
											797.522	54.892																		3964	23682.8			660.8			797.051	42.539	54.909			435.8			8426	42772.8
											797.993	54.629																		4186	23524.8			602			797.522	42.705	54.892			434.4			8994.4	42499.6
											798.464	54.724																		4397.2	23368			627.2			797.993	43.076	54.629			436.2			9379.2	42413.2
											798.935	54.554																		4345.2	23329			681.8			798.464	42.636	54.724			436			9274	42269.2
											799.407	54.645																		4173.6	23245.6			668.6			798.935	42.447	54.553			437			8926	42246.6
											799.878	54.547																		4089	23276			645.4			799.407	42.365	54.645			436.2			8773.8	42232.6
											800.349	54.517																		4144.8	23328.4			629.4			799.878	42.458	54.547			438.2			8909.2	42402.2
											800.821	54.69																		4387.6	23436.2			684.4			800.349	42.494	54.517			437.6			9399	42624
											801.292	54.667																		4691.6	23635.2			631.8			800.821	42.944	54.69			436.6			10085.4	42855
											801.763	54.88																		4922	23668.8			658.4			801.292	42.828	54.667			437			10613.6	42934.2
											802.235	54.632																		4870	23792			654.8			801.763	42.806	54.88			436.8			10502	42993.8
											802.706	54.816																		4460	23706.6			651.8			802.235	42.776	54.632			437.8			9554.4	43029.8
											803.178	54.827																		4074.6	23706			628.4			802.706	42.658	54.816			437.4			8707	42885.6
											803.649	54.888																		4057.2	23652.6			680.8			803.178	43.042	54.827			437.2			8525.2	42780
											804.121	54.844																		4071	23542			645			803.649	42.909	54.888			435.4			8629.4	42533.4
											804.592	54.835																		4131.4	23384			657.2			804.121	43.437	54.844			436.6			8655.4	42278
											805.064	54.938																		4014.4	23255.6			633			804.592	43.352	54.835			436			8432.8	42051.2
											805.536	55.027																		4074	23161			666			805.064	43.472	54.938			436.4			8505.6	41800.2
											806.007	55.093																		4325	23194			667.8			805.536	43.684	55.027			436.4			9039.8	41793.4
											806.479	55.083																		4562.4	23150			657			806.007	43.673	55.093			436.8			9599.4	41663.6
											806.951	54.99																		4711.4	23259.2			662.2			806.479	43.656	55.083			437			9937.4	41869.4
											807.423	55.149																		4564.6	23332			647.6			806.951	43.969	54.99			436.6			9556.2	42072
											807.894	54.95																		4277.2	23496.4			661			807.423	43.705	55.149			435			8935.2	42251.6
											808.366	55.089																		4292.8	23478.2			680.4			807.894	43.403	54.95			437			9003.4	42368.2
											808.838	54.778																		4443	23630.4			644			808.366	43.712	55.089			435.8			9335	42540
											809.31	55.049																		4567.8	23500.6			641			808.838	44.118	54.778			436.2			9541.6	42541.2
											809.782	55.119																		4335	23639.4			656.6			809.31	43.842	55.049			436.8			9046.8	42585.8
											810.254	55.26																		3865.8	23606.8			613.2			809.782	43.504	55.119			437.8			8089.8	42472.4
											810.726	55.247																		3652.6	23562			643			810.254	43.914	55.26			436.6			7496.4	42284.6
											811.198	55.353																		3613.8	23383.2			650.4			810.726	43.658	55.247			434.8			7438.2	41972.8
											811.67	55.433																		3636.6	23260			641.8			811.198	43.92	55.353			437.2			7460.6	41668.4
											812.142	55.488																		3545.6	23173.4			636.8			811.67	43.942	55.433			436.8			7256.4	41453.4
											812.614	55.652																		3295	23142.2			643			812.142	44.059	55.488			434.6			6662.2	41358.4
											813.087	55.661																		3154.2	23209.8			633.2			812.614	43.698	55.652			437.2			6402.4	41356.8
											813.559	55.921																		3426.6	23161.2			658			813.087	44.404	55.661			436			6893	41264
											814.031	55.926																		3828.2	23312.2			636.2			813.559	44.494	55.921			436.4			7810.2	41343.8
											814.503	55.917																		4104	23370.2			653.8			814.031	44.66	55.926			435.2			8379.2	41444.8
											814.976	55.767																		3891.8	23415.8			640.2			814.503	44.669	55.917			436			7919.6	41532.2
											815.448	55.818																		3521.2	23413.6			658.2			814.976	44.711	55.767			438.2			7061.6	41637.2
											815.92	55.74																		3341.8	23428.8			674			815.448	44.946	55.818			437			6609.6	41627.4
											816.393	55.772																		3355.8	23303.4			655.6			815.92	44.597	55.74			437.8			6710.2	41460
											816.865	55.544																		3435.6	23251			641.6			816.393	44.503	55.772			436			6919.8	41343.8
											817.338	55.482																		3464.4	23100			651.6			816.865	44.492	55.544			435.8			6973.6	41239.6
											817.81	55.58																		3468.6	22920.2			678			817.338	44.47	55.482			437.4			6953.2	40960.4
											818.283	55.6																		3413	22883.8			661.2			817.81	44.842	55.58			436.2			6797.8	40824
											818.755	55.57																		3241.4	22905.4			652.6			818.283	44.036	55.6			436.8			6531.4	40847.8
											819.228	55.6																		3075.8	23011.6			657.4			818.755	44.507	55.57			436.6			6091.2	41060.8
											819.701	55.707																		2880.6	23140.6			663.4			819.228	44.144	55.6			435.2			5686	41272.2
											820.173	55.824																		2904.4	23259.6			663.6			819.701	44.686	55.707			434.8			5678.2	41407.8
											820.646	55.815																		3114.2	23312			636.8			820.173	43.589	55.824			437.6			6320.4	41413.4
											821.119	55.7																		3514.8	23312			655.8			820.646	44.363	55.815			435.2			7100.4	41421.8
											821.592	56.099																		3682.2	23182.6			649.6			821.119	44.545	55.7			438.2			7457.6	41271.6
											822.064	55.883																		3480.6	23180.2			679			821.592	44.346	56.099			436			6996.6	40979
											822.537	55.743																		3099.8	22853.4			667.4			822.064	44.193	55.883			436.4			6171.4	40550.4
											823.01	55.799																		2880.6	22511.6			660			822.537	44.423	55.743			436			5658.8	40038.4
											823.483	55.841																		2816.4	22245			645.2			823.01	44.213	55.799			435.8			5556	39521.4
											823.956	55.907																		2846.2	21905.8			646.6			823.483	44.471	55.841			436.8			5592.8	38883.6
											824.429	55.806																		2904.6	21745.6			655			823.956	44.555	55.907			438			5704	38550.6
											824.902	56.08																		2945.8	21601.4			626.8			824.429	44.784	55.806			434.4			5805	38364.2
											825.375	55.974																		3129.6	21664.4			700.2			824.902	44.806	56.08			436.8			6122.2	38289.2
											825.848	55.992																		3163.4	21769.4			651			825.375	44.863	55.974			438.2			6251.2	38547.4
											826.321	56.342																		3103.2	21895			636.4			825.848	45.077	55.992			435.2			6108.8	38762
											826.794	56.395																		2951	22066.2			629.8			826.321	44.467	56.342			436.2			5849.8	38827
											827.267	56.293																		2967.2	22122.8			647.6			826.794	44.994	56.395			435.6			5803	38891.6
											827.741	56.509																		3207.2	22097.6			683			827.267	45.258	56.293			435.4			6260.4	38916.4
											828.214	56.318																		3313.2	22147			658.6			827.741	45.307	56.509			435.6			6517.8	38857
											828.687	56.586																		3272.8	22030.4			655.4			828.214	45.299	56.318			437.4			6433.4	38778.4
											829.16	56.629																		3124.6	21962.4			662.4			828.687	45.331	56.586			437.6			6094	38476.8
											829.634	56.565																		2998	21818.6			669.6			829.16	45.719	56.629			437.4			5762.4	38194.2
											830.107	56.507																		2814	21566.8			619.8			829.634	45.69	56.565			436.4			5422.2	37792.4
											830.581	56.715																		2597	21389.6			654.4			830.107	45.622	56.507			438.2			4912.4	37515.6
											831.054	56.448																		2365.4	21301.2			630.8			830.581	45.146	56.715			438			4473	37224.2
											831.527	56.707																		2259.4	21238			649			831.054	45.497	56.448			435.2			4188.6	37288.4
											832.001	56.353																		2264.6	21355.8			688			831.527	46.081	56.707			436.2			4109.4	37327.2
											832.474	56.353																		2241.4	21529.4			649.2			832.001	45.439	56.353			435			4153.2	37867.8
											832.948	56.491																		2357.4	21730.4			685			832.474	45.483	56.353			437.4			4362	38222.4
											833.422	56.287																		2456	21812.6			684			832.948	45.522	56.491			436			4576.6	38276.8
											833.895	56.231																		2585.8	21723.2			652.6			833.422	45.166	56.287			434.4			4932.8	38256.4
											834.369	56.202																		2923.4	21604.8			684.6			833.895	45.357	56.231			437			5620.6	38081.6
											834.843	56.289																		3233.8	21368.2			681.2			834.369	45.081	56.202			438			6343.4	37679.2
											835.316	56.05																		3422.4	21193.2			647			834.843	45.023	56.289			435.8			6811.4	37312
											835.79	56.082																		3294.2	20817.4			663.8			835.316	44.921	56.05			436.8			6519.4	36798.2
											836.264	55.985																		2903	20570.8			635.2			835.79	44.735	56.082			434.8			5704.6	36339.4
											836.738	56.208																		2609.2	20293.4			637.4			836.264	45.002	55.985			437.8			5019	35904
											837.212	56.205																		2411	20222.6			662.4			836.738	44.884	56.208			435.6			4558.2	35639
											837.685	56.415																		2273.2	20190			669			837.212	44.438	56.205			435.2			4279	35583
											838.159	56.552																		2199.8	20356.6			675.6			837.685	44.334	56.415			437.2			4113.6	35746.2
											838.633	56.484																		2141.8	20514.6			659.2			838.159	44.9	56.552			435.8			3961.2	35940.8
											839.107	56.577																		2071.6	20643.4			626.4			838.633	45.131	56.484			436.6			3828.6	36211.2
											839.581	56.704																		2153.2	20808.8			684.8			839.107	45.428	56.577			437.8			3917.2	36443.6
											840.055	56.788																		2217.4	20985.2			655.4			839.581	46.033	56.704			438			4048.6	36674.2
											840.529	56.543																		2293.8	21072.8			648.4			840.055	45.887	56.788			435.4			4234.2	36776.6
											841.004	56.68																		2248	21020.8			642			840.529	45.434	56.543			434.2			4176.8	36843.2
											841.478	56.69																		2228.8	21049.4			636.6			841.004	45.408	56.68			434.4			4143	36805.2
											841.952	56.442																		2231.8	20908			657.4			841.478	45.327	56.69			433.8			4130.8	36549.6
											842.426	56.797																		2172	20712.2			649.8			841.952	45.52	56.442			435.6			3993.8	36360.4
											842.9	56.941																		2038.8	20645.8			657.2			842.426	45.174	56.797			435.2			3715.6	36019
											843.375	56.769																		1863.8	20566			659.4			842.9	45.767	56.941			434.6			3291	35789.4
											843.849	56.851																		1819.2	20458.4			681			843.375	44.783	56.769			437.8			3222.6	35704.4
											844.323	56.711																		1859.6	20487.6			613.6			843.849	45.985	56.851			436.2			3323.2	35706
											844.798	56.719																		2055.6	20601.6			662.8			844.323	45.702	56.711			435.8			3710.4	35994.4
											845.272	56.887																		2193	20753.6			695			844.798	45.27	56.719			438.2			4004	36255.6
											845.747	56.717																		2251.8	20935.8			680.2			845.272	45.886	56.887			435.4			4105.2	36472.6
											846.221	56.878																		2197.2	21004.4			649.2			845.747	45.441	56.717			436.6			4055.8	36700.2
											846.695	56.812																		2165.6	21105.8			730			846.221	46.045	56.878			436.2			3847.8	36776.4
											847.17	57.152																		1901	21109.8			661.8			846.695	45.081	56.812			436.4			3410.6	36825.4
											847.645	56.763																		1824.2	21138.8			647.8			847.17	45.403	57.152			435.6			3238.8	36660.4
											848.119	56.859																		1881.4	20988.8			663.6			847.645	45.621	56.763			437.6			3333	36642.6
											848.594	56.953																		1930.6	20958.4			654.8			848.119	45.797	56.859			436.8			3440.6	36529.2
											849.068	57.162																		1994.8	20727.8			647.2			848.594	46.309	56.953			435.8			3557.2	36065.4
											849.543	57.168																		2063	20589.4			651			849.068	46.159	57.162			435.6			3710	35693
											850.018	56.914																		2129.4	20376.6			659.2			849.543	46.073	57.168			436.6			3850.2	35316
											850.493	57.065																		2163.6	20138.2			673.6			850.018	45.988	56.914			436.2			3913.6	35053.6
											850.967	56.977																		2182.2	20069			672.4			850.493	46.576	57.065			435			3914	34841.2
											851.442	56.763																		2211	20083.4			643.6			850.967	46.073	56.977			435.2			4045.6	34919.8
											851.917	57.189																		2637.2	20131.8			837.4			851.442	46.158	56.763			439.8			4736.6	35131.4
											852.392	56.858																		3158.6	20400.4			677.2			851.917	47.066	57.189			436			5949.4	35345.8
											852.867	57.008																		4319.8	20495.2			663			852.392	46.909	56.858			435.2			8458.6	35716
											853.342	56.976																		5666.6	20708.6			660			852.867	47.051	57.008			435.4			11300.8	35997.6
											853.817	57.09																		6437.2	20825			685.2			853.342	47.006	56.976			438			12922	36219.6
											854.292	57.018																		6311.8	20817.2			669.4			853.817	46.757	57.09			436.8			12736.8	36135.8
											854.767	57.041																		5670.2	20748			711.6			854.292	46.407	57.018			436.4			11396.6	36059.6
											855.242	57.156																		5008	20648.2			652.8			854.767	46.653	57.041			435.6			9988.2	35871
											855.717	57.122																		4389	20447.8			659			855.242	45.942	57.156			438.4			8778	35446.8
											856.192	57.156																		3840.2	20271.4			656.2			855.717	46.369	57.122			436			7522.8	35160.6
											856.668	57.154																		3455.6	20055			665.6			856.192	46.165	57.156			435.6			6709.2	34761.6
											857.143	56.965																		3302.2	19878			672			856.668	46.326	57.154			437.2			6349.6	34452.2
											857.618	57.281																		3125.2	19720.6			658.6			857.143	46.129	56.965			437.6			6005.8	34288.2
											858.093	57.289																		2959.6	19710.8			650.4			857.618	46.628	57.281			434.4			5602.8	34086.6
											858.569	57.139																		2866.4	19712.4			667.8			858.093	46.985	57.289			436.4			5347.2	34083.2
											859.044	57.334																		2910.8	19842.8			685.4			858.569	46.731	57.139			435.6			5447.6	34400.2
											859.519	57.261																		2950	20105			653			859.044	47.285	57.334			438.6			5510.8	34739.8
											859.995	57.492																		3014	20311.8			662			859.519	47.072	57.261			435.2			5658.6	35147.2
											860.47	57.392																		2920.8	20528.8			657.2			859.995	46.949	57.492			434.8			5478.6	35385.6
											860.946	57.534																		2678.2	20636.4			683.8			860.47	46.879	57.392			436.2			4938.2	35633.2
											861.421	57.457																		2436.2	20707.4			647.6			860.946	47.101	57.534			434.8			4445	35670.6
											861.897	57.599																		2265.4	20730.2			656.6			861.421	46.417	57.457			436.8			4122.6	35755.8
											862.372	57.456																		2236.4	20800.2			680.6			861.897	46.598	57.599			435.4			4019.4	35791.6
											862.848	57.653																		2321.2	20792.2			687.2			862.372	46.627	57.456			436.8			4191.6	35864.6
											863.324	57.445																		2519.4	20823.2			647.6			862.848	47.723	57.653			436			4569.8	35798
											863.799	57.503																		2753.6	20795.6			641.2			863.324	47.072	57.445			435.6			5128.8	35878
											864.275	57.542																		2965.4	20780.8			711			863.799	47.407	57.503			437.8			5466.4	35814.8
											864.751	57.692																		2794.4	20832.2			680			864.275	47.768	57.542			436.8			5106.4	35881
											865.226	57.756																		2476.8	20969.2			655.6			864.751	47.395	57.692			435.2			4498.2	36027.6
											865.702	57.839																		2307.4	21123.2			655			865.226	47.826	57.756			436.4			4110	36254.2
											866.178	57.846																		2236.2	21467.2			668.4			865.702	47.008	57.839			437			4003.6	36797.2
											866.654	57.737																		2320	21761.4			649.2			866.178	47.052	57.846			435.8			4200.2	37301.8
											867.13	57.868																		2512	22055.2			664			866.654	47.705	57.737			438.4			4537.8	37878.2
											867.606	57.976																		2743.6	22203.8			679.2			867.13	48.005	57.868			436.8			4979.6	38051.4
											868.082	58.038																		2840.6	22313.2			636.6			867.606	47.876	57.976			436.6			5240.2	38170.2
											868.558	57.983																		2918.6	22363.2			700.4			868.082	47.781	58.038			439			5342.8	38214.4
											869.034	57.95																		2776	22314.8			621.6			868.558	48.182	57.983			436			5093	38169.2
											869.51	57.929																		2580.6	22178			672			869.034	47.902	57.95			435.8			4656.4	37954.4
											869.986	57.961																		2388.8	22027.2			666.4			869.51	47.483	57.929			436.2			4293.8	37707.6
											870.462	58.068																		2349.8	21874.6			654.6			869.986	47.578	57.961			436			4217.6	37423.8
											870.938	57.862																		2486	21641.4			681.2			870.462	47.949	58.068			435.2			4445.2	36955
											871.414	57.889																		2479.8	21414			671.6			870.938	47.492	57.862			435.2			4479	36691.8
											871.89	57.794																		2421	21200.6			655.6			871.414	47.752	57.889			434.8			4352.6	36306.6
											872.367	57.942																		2283	21040.6			667.6			871.89	47.554	57.794			437.2			4064.6	36086.8
											872.843	57.835																		2304.4	21138			633.8			872.367	48.047	57.942			435			4110.8	36165.8
											873.319	57.858																		2660.8	21138.2			643.8			872.843	48.325	57.835			435.8			4817.6	36231.2
											873.796	58.19																		3095.6	21228.4			654.4			873.319	47.857	57.858			437.6			5755.4	36372
											874.272	57.961																		3504.4	21316			668			873.796	48.36	58.19			437			6533.2	36318
											874.748	58.195																		3703.2	21241.4			705.8			874.272	47.885	57.961			437			6965.4	36331
											875.225	58.506																		3747.4	21213.6			680.4			874.748	48.284	58.195			435.2			7032.4	36139.8
											875.701	58.175																		3671	21251.8			682			875.225	48.319	58.506			435			6868	36015.8
											876.178	58.335																		3348.4	21108			674			875.701	48.374	58.175			438			6202.6	35968.6
											876.654	58.475																		3001	21053.4			670.6			876.178	48.417	58.335			438			5483.8	35777.6
											877.131	58.606																		2750.6	21032.2			668.8			876.654	48.839	58.475			435.4			4931.4	35658.4
											877.607	58.336																		2640	20949.6			650.4			877.131	48.832	58.606			436.6			4724.8	35438.2
											878.084	58.675																		2788	20729.4			704.2			877.607	48.737	58.336			436.2			4979.8	35223.2
											878.561	58.526																		3042.2	20608.2			687.2			878.084	48.885	58.675			436.4			5504.6	34815.4
											879.037	58.249																		3558	20400.8			654.6			878.561	49.27	58.526			436.2			6547.4	34548.8
											879.514	58.476																		4032.6	20310.8			657			879.037	48.997	58.249			433.8			7546.4	34558.2
											879.991	58.483																		4319	20445.6			671.8			879.514	49	58.476			436.6			8115	34653.8
											880.468	58.376																		4263	20548.6			682.8			879.991	48.998	58.483			435.2			7989.6	34827
											880.945	58.503																		3910.8	20769.6			672.2			880.468	48.726	58.376			438.2			7318.8	35266.6
											881.421	58.688																		3518	20997.4			697.8			880.945	48.607	58.503			436.2			6499.8	35582
											881.898	58.266																		3002.8	21199.8			677.2			881.421	48.283	58.688			436			5493.8	35816.2
											882.375	58.602																		2590.6	21140.4			685.6			881.898	47.816	58.266			437.6			4669.6	35969
											882.852	58.263																		2533.8	21219.2			664.8			882.375	48.47	58.602			437			4520.8	35900.2
											883.329	58.396																		2875.4	21145.6			663.2			882.852	49.01	58.263			435.6			5177	35981.6
											883.806	58.561																		3397.4	21137.8			684.4			883.329	48.922	58.396			437.4			6230	35885.6
											884.283	58.603																		3695.8	21091.8			654.8			883.806	48.96	58.561			437			6866	35707.4
											884.76	58.604																		3675.6	21058.2			645.6			884.283	48.78	58.603			434.2			6857.2	35627.2
											885.237	58.757																		3592	20979			693.6			884.76	48.315	58.604			435.8			6692.6	35489.8
											885.714	58.626																		3587.6	20900.8			682.2			885.237	48.103	58.757			437.6			6722.2	35264.4
											886.192	58.497																		3799.8	20746.2			691.2			885.714	48.467	58.626			435.8			7105	35079.6
											886.669	58.672																		3928.4	20652			664.4			886.192	48.861	58.497			434.6			7344.6	34996
											887.146	58.862																		3896	20726.4			671			886.669	48.578	58.672			435.2			7309.8	35019.2
											887.623	58.767																		3759.2	20893.4			679.4			887.146	48.856	58.862			436.2			6983.2	35190.8
											888.101	58.919																		3702.2	20985.4			665.6			887.623	48.506	58.767			435.6			6925.8	35404
											888.578	58.797																		3613.6	21165.6			680.2			888.101	48.236	58.919			436.8			6761.6	35618.6
											889.055	58.846																		3391	21230			656.8			888.578	48.577	58.797			438.8			6285.4	35799.8
											889.533	58.675																		3297.2	21281.4			672.8			889.055	48.355	58.846			435.4			6100.2	35860
											890.01	58.682																		3251	21285.8			663.6			889.533	48.379	58.675			436.6			6011.8	35970
											890.488	58.511																		3150.6	21172.2			666.4			890.01	47.797	58.682			435.8			5863.8	35772.4
											890.965	58.615																		3079.4	21101.4			704			890.488	48.505	58.511			435			5601.2	35755.4
											891.443	58.414																		2893.4	21076.4			649.4			890.965	48.256	58.615			437.2			5299.6	35648.8
											891.92	58.799																		2928.2	20951.4			698.2			891.443	48.419	58.414			436.6			5303.8	35556.4
											892.398	58.818																		2896.4	20962.8			704.6			891.92	48.867	58.799			437.2			5189.8	35345.2
											892.875	58.864																		2752.4	20942.4			668.2			892.398	48.71	58.818			438.8			4947	35298
											893.353	58.994																		2699.4	20855.4			701.6			892.875	48.872	58.864			436.2			4789.4	35124.8
											893.831	58.785																		2682.6	20712.4			664			893.353	49.055	58.994			437.6			4779	34805
											894.308	58.765																		2779.8	20549.4			656.8			893.831	49.763	58.785			436			4923	34651.2
											894.786	58.961																		2775.4	20523.6			674.6			894.308	49.65	58.765			436			4905.8	34619.2
											895.264	58.794																		2767.8	20674.8			705.2			894.786	49.432	58.961			436.4			4877.8	34761.4
											895.742	58.95																		2871	20727.6			718.2			895.264	49.279	58.794			437.8			5086.8	34948
											896.219	58.739																		3130.6	20836.2			690.2			895.742	49.914	58.95			436.2			5579.4	35041.6
											896.697	58.852																		3296.4	20892.2			665.6			896.219	49.587	58.739			437			5971	35261
											897.175	59.074																		3311.6	20983.8			696.2			896.697	49.555	58.852			436.4			5974	35349.8
											897.653	58.955																		3131	21000			720			897.175	48.581	59.074			437.4			5682.8	35245.8
											898.131	58.993																		2952	20972.4			696			897.653	48.304	58.955			437.6			5366.4	35269.2
											898.609	59.087																		2973.8	20914.8			675			898.131	49.046	58.993			434.8			5362	35151
											899.087	58.901																		3078.4	20853.8			685.8			898.609	49.283	59.087			436.4			5540.6	34991.4
											899.565	58.986																		3006	20716.2			670			899.087	49.389	58.901			432.6			5399.8	34869.4
											900.043	59.343																		2738.4	20688			691.6			899.565	48.505	58.986			434			4911.4	34771
											900.521	59.304																		2443.4	20703.4			669			900.043	48.79	59.343			433.8			4305.8	34590.4
											901	59.223																		2404.8	20508			666.2			900.521	48.9	59.304			435.8			4221.6	34281.8
											901.478	59.098																		2686.2	20353.2			657			901	49.843	59.223			436			4728.2	34066.8
											901.956	59.256																		3080.2	20136.4			661.2			901.478	49.667	59.098			435.8			5531.6	33771.4
											902.434	59.178																		3302.2	19998.8			654.6			901.956	49.743	59.256			434.4			5977.2	33451.4
											902.912	59.198																		3158.4	19806.6			663.6			902.434	49.19	59.178			436.4			5735.4	33168.6
											903.391	59.019																		2780.2	19790.4			682.8			902.912	49.172	59.198			437.2			4948.2	33129.4
											903.869	59.344																		2537	19703.6			694.4			903.391	49.405	59.019			435.8			4424	33082.4
											904.347	59.24																		2637	19817.8			672.2			903.869	49.414	59.344			437			4648.4	33095.2
											904.826	59.326																		2922	19851.8			666.8			904.348	49.419	59.24			436.4			5230.2	33210.6
											905.304	59.325																		3132	19887			652.8			904.826	49.982	59.326			437			5613	33221.8
											905.783	59.552																		3098.8	19880			666.4			905.304	50.016	59.325			434			5529.6	33212.6
											906.261	59.526																		2992.2	19917.8			670.2			905.783	49.972	59.552			435.6			5316.8	33150
											906.74	59.617																		2890.8	19891.2			670.6			906.261	50.02	59.526			436.4			5109.2	33119.4
											907.218	59.536																		2874.8	19927.8			714.2			906.74	50.123	59.617			436.8			5024.8	33130.6
											907.697	59.444																		2850.4	19923.8			646			907.218	49.821	59.536			436			5070.6	33168.8
											908.176	59.734																		2951.6	19899.6			708			907.697	49.639	59.444			437.6			5227.8	33177.6
											908.654	60.037																		2898.2	19907.8			678.2			908.176	50.151	59.734			437.2			5104.8	33032.6
											909.133	60.082																		2666.4	19833.2			657.6			908.654	50.02	60.037			435.6			4673.6	32745.2
											909.612	59.936																		2511.2	19683.2			683			909.133	50.389	60.082			436.2			4311.2	32470.6
											910.09	60.052																		2469.4	19503.2			680			909.612	50.602	59.936			434.6			4216.2	32249.4
											910.569	60.448																		2666.4	19471.2			679.4			910.09	50.712	60.052			436.6			4597.6	32133.4
											911.048	60.19																		2926	19580.8			662.4			910.569	51.259	60.448			436.8			5078.4	32107
											911.527	60.002																		3124.2	19619			668.2			911.048	51.199	60.19			436.8			5465.2	32306
											912.006	60.113																		3122.4	19680.4			665.8			911.527	51.488	60.002			436.2			5437	32508.6
											912.485	60.522																		3057.2	19790.6			675			912.006	51.713	60.113			436			5281.6	32632.8
											912.964	60.119																		3002.8	19868.6			749.4			912.485	51.577	60.522			437.2			5118.4	32543.4
											913.443	60.262																		2667.4	19812.8			687.4			912.964	50.821	60.119			436.8			4583.4	32666.4
											913.922	60.159																		2375	19748.4			675			913.442	50.907	60.262			437.4			4014.4	32482.4
											914.401	60.247																		2164.4	19684			675.2			913.921	50.216	60.159			435.2			3640.8	32432
											914.88	60.48																		2222.2	19683.2			652.6			914.401	51.224	60.247			435			3716.8	32383.6
											915.359	60.374																		2503.8	19684			640.6			914.88	51.787	60.48			435.4			4238.4	32261.8
											915.838	60.567																		2996.4	19622			737.2			915.359	51.236	60.374			435.8			5146.6	32214.6
											916.317	60.502																		3240.4	19566.6			648.4			915.838	51.054	60.567			438			5725.4	32020.4
											916.796	60.468																		3493	19437.6			691.2			916.317	50.927	60.502			437.8			6192.8	31841.4
											917.275	60.577																		3769.8	19251.6			705.4			916.796	51.316	60.468			437.2			6677	31552
											917.755	60.457																		3956.6	19192.4			695			917.275	51.294	60.577			435.2			7053.6	31399.4
											918.234	60.582																		3883.4	19137.4			673.6			917.755	50.967	60.457			436.6			6971.4	31368.8
											918.713	60.51																		3527.4	19189.6			657.2			918.234	51.43	60.582			437.6			6238	31390.8
											919.193	60.791																		3069.4	19227.8			730.2			918.713	50.808	60.51			437.6			5334.2	31490.6
											919.672	60.591																		2662.4	19314.2			691.6			919.193	50.804	60.791			433.8			4570.8	31491.8
											920.151	60.675																		2579.6	19323.6			713.6			919.672	51.129	60.591			437			4363.2	31607.6
											920.631	60.775																		2545.6	19350.6			693.4			920.151	51.188	60.675			435.4			4311.8	31609.8
											921.11	60.301																		2477.6	19272.2			675.4			920.631	50.846	60.775			435.8			4219.8	31429.4
											921.59	60.7																		2307.8	19140.2			664.4			921.11	51.424	60.301			435.8			3860.2	31454.2
											922.069	60.806																		2179.8	19197.6			664.4			921.59	51.165	60.7			436.2			3626.2	31344.6
											922.549	60.875																		2178.8	19168			661.2			922.069	51.319	60.806			438.2			3618.4	31240.8
											923.028	60.817																		2247.8	19191.8			669.8			922.549	49.946	60.875			436.2			3829.2	31246
											923.508	60.444																		2295	19175.4			673.6			923.028	50.52	60.817			436.6			3883	31248.6
											923.988	60.745																		2255.8	19029.8			674			923.508	50.347	60.444			436.6			3815.8	31197.6
											924.467	60.567																		2144.6	19008			649.4			923.988	50.411	60.745			435.6			3615.4	31010.2
											924.947	60.231																		2134.6	18903.6			683.4			924.467	50.18	60.567			436.6			3575.4	30926.8
											925.427	60.638																		2160.6	18721.2			682.4			924.947	50.526	60.231			437			3608	30793.6
											925.907	60.657																		2187.6	18695.4			681.2			925.427	50.432	60.638			437.2			3668.2	30547.6
											926.386	60.351																		2162.6	18698.6			644.6			925.907	50.275	60.657			436.2			3664	30544
											926.866	60.539																		2127	18677.6			661			926.386	50.66	60.351			435.4			3554.8	30662
											927.346	60.561																		2136.8	18805.2			668.4			926.866	50.078	60.539			438			3600.6	30777.6
											927.826	60.686																		2187.6	18851.2			676.2			927.346	50.417	60.561			437			3674	30842.8
											928.306	60.822																		2223	18923.2			682.6			927.826	51.074	60.686			436.4			3698.6	30899.4
											928.786	60.767																		2091.6	18924.4			625			928.306	50.681	60.822			435.6			3518.8	30834
											929.266	60.859																		2020.8	18888.8			639.4			928.786	50.46	60.767			437.4			3377	30801.4
											929.746	60.989																		1987.6	18892.4			687			929.266	50.992	60.859			436.2			3237.6	30762.6
											930.226	60.929																		1885.6	18900.8			667.8			929.746	51.58	60.989			437			3028.8	30710.8
											930.706	60.979																		1882.4	18836.4			666.8			930.226	51.508	60.929			434.8			3026.8	30636.6
											931.186	61.14																		1927.2	18800.6			656.8			930.706	51.367	60.979			436.4			3130	30552
											931.666	60.998																		2046.4	18727.4			651.2			931.186	51.605	61.14			437.4			3354.8	30352.4
											932.147	61.044																		2123.4	18641.6			670.4			931.666	51.66	60.998			433.2			3483	30284.2
											932.627	60.902																		2096.4	18596.4			654.4			932.147	51.878	61.044			433.8			3434	30187
											933.107	61.099																		2056.2	18436			686.8			932.627	51.15	60.902			435			3364	29992.4
											933.587	61.09																		2146.4	18304.4			670.2			933.107	52.005	61.099			435.4			3508.8	29681.6
											934.068	60.867																		2284	18130.8			676.2			933.587	51.407	61.09			434.6			3803.8	29402
											934.548	61.198																		2424.6	18022.8			674.2			934.068	52.002	60.867			437.8			4040.2	29328.8
											935.028	61.272																		2337.2	18129.8			684.8			934.548	52.634	61.198			434.4			3824.2	29349.2
											935.509	61.177																		2056.6	18159.8			658.4			935.028	51.344	61.272			437			3381.6	29361.8
											935.989	61.116																		1882.6	18220.6			661			935.509	51.345	61.177			436.4			3040.2	29506.4
											936.47	61.088																		1803.6	18272			685.4			935.989	51.692	61.116			437			2848.6	29619.2
											936.95	61.196																		1792.8	18283.6			690			936.47	52.665	61.088			436.4			2784	29652
											937.431	61.26																		1827.4	18344.2			677.2			936.95	51.385	61.196			435.4			2915.6	29700.2
											937.911	61.446																		1956.4	18304.8			705.4			937.431	52.462	61.26			435.4			3090	29605.2
											938.392	61.436																		2035.4	18307.6			690			937.911	52.629	61.446			436			3246.4	29521
											938.872	61.324																		2089.4	18313.8			697.6			938.392	52.604	61.436			435			3343.4	29536.4
											939.353	61.255																		2093.2	18304.6			672.4			938.872	52.436	61.324			434			3382	29575.4
											939.834	61.695																		2065.4	18272.4			678.6			939.353	51.754	61.255			434.8			3358.2	29554.8
											940.314	61.665																		2032.6	18253			674			939.834	52.403	61.695			434.4			3266.6	29316
											940.795	61.622																		2044.6	18200.4			677			940.314	52.523	61.665			437			3280.8	29243.4
											941.276	61.753																		2107.6	18110.2			693.6			940.795	52.293	61.622			435.8			3397.6	29117.8
											941.757	61.874																		2051.8	18049.8			668.6			941.276	52.362	61.753			437.2			3310.2	28958.2
											942.237	61.587																		1976.2	17911.4			670			941.757	52.119	61.874			435.8			3176.2	28679.6
											942.718	61.327																		1975.8	17716			706.2			942.237	52.152	61.587			436			3140.6	28493.8
											943.199	61.52																		1947.4	17538.2			668.8			942.718	52.402	61.327			437			3108.8	28322.2
											943.68	61.541																		2044.8	17493.6			667.4			943.199	52.814	61.52			437			3275.4	28162.4
											944.161	61.672																		2143.6	17463			662.4			943.68	52.828	61.541			438			3466.2	28102.4
											944.642	61.547																		2197.2	17454.2			684.2			944.161	52.67	61.672			435.8			3556.8	28030.8
											945.123	61.527																		2120.2	17489.2			690.2			944.642	52.224	61.547			436.8			3428.4	28143
											945.604	61.478																		1997.4	17525			699.8			945.123	52.437	61.527			438.2			3174.4	28209.4
											946.085	61.613																		1846.6	17552			680.4			945.604	51.891	61.478			437.4			2927.8	28276
											946.566	61.473																		1752.8	17543.8			655			946.085	51.487	61.613			434.6			2787.2	28203.2
											947.047	61.776																		1723.6	17543			662.8			946.566	52.609	61.473			437			2679.2	28263.8
											947.529	61.475																		1734.4	17549.2			710			947.047	52.185	61.776			433.6			2673	28139.4
											948.01	61.645																		1708.2	17459.4			702.2			947.529	52.07	61.475			436.6			2634.2	28127.4
											948.491	61.626																		1726.6	17422.8			701			948.01	52.146	61.645			436			2667.8	27992
											948.972	61.78																		1724.8	17344.4			685.6			948.491	51.939	61.626			436.4			2686.4	27873
											949.454	61.726																		1746.2	17336.8			682			948.972	52.527	61.78			435.2			2708	27792.8
											949.935	61.813																		1763.2	17267			673.4			949.454	52.5	61.726			435.2			2749.2	27703.6
											950.416	61.879																		1815	17250.4			715			949.935	52.738	61.813			437.4			2800.8	27637
											950.898	61.803																		1811.2	17160			703.4			950.416	51.263	61.879			437.6			2864.4	27462
											951.379	61.83																		1844.4	17047.2			676.4			950.898	51.567	61.803			436.6			2941.4	27313.2
											951.861	61.78																		1952.6	16911.6			674			951.379	52.678	61.83			436.8			3101.2	27082.2
											952.342	61.739																		1995	16789.6			658.4			951.861	51.499	61.78			434.4			3253.8	26907.8
											952.824	61.975																		2049.8	16667.2			684.2			952.342	52.832	61.739			435.2			3269	26726.4
											953.305	61.93																		2106	16589.6			720.8			952.824	52.625	61.975			436.8			3353	26500.2
											953.787	61.665																		2009.8	16581.8			694.6			953.305	51.955	61.93			434.6			3226	26508
											954.268	61.837																		1890.8	16556.2			654.8			953.787	52.236	61.665			437.4			3021	26576.6
											954.75	61.951																		1791.2	16613			691.6			954.268	52.612	61.837			435.2			2781.6	26597.4
											955.232	61.814																		1715	16671.2			684.2			954.75	52.066	61.951			435.4			2664	26643
											955.713	61.842																		1721	16618			668.6			955.232	52.557	61.814			436.6			2671	26614
											956.195	61.82																		1751.6	16616.8			655			955.713	52.444	61.842			437.2			2746	26599.8
											956.677	61.998																		1785.6	16544.8			690			956.195	51.694	61.82			437.6			2809.4	26492.6
											957.159	61.892																		1734.2	16544.8			664.8			956.677	53.009	61.998			435.8			2682.2	26419
											957.64	62.127																		1656.6	16473.8			700.8			957.159	52.754	61.892			436.8			2512.6	26348.2
											958.122	61.903																		1542.8	16432.4			704.2			957.64	51.727	62.127			436			2325.4	26183.8
											958.604	62.041																		1484.8	16376.8			672.2			958.122	52.507	61.903			435			2219.8	26188
											959.086	62.313																		1485	16397.8			671.6			958.604	52.376	62.041			435.8			2224.6	26164
											959.568	62.197																		1545.8	16438.4			677.2			959.086	53.275	62.313			435.4			2307.6	26117
											960.05	62.18																		1573	16363.6			710.6			959.568	53.123	62.197			434			2334	26045.6
											960.532	62.182																		1537	16315.2			685.4			960.05	53.178	62.18			437			2286.8	25972.8
											961.014	62.238																		1475	16225.6			677.8			960.532	53.232	62.182			436			2175.4	25828.4
											961.496	62.368																		1406.8	16140.2			667.2			961.014	52.041	62.238			435.6			2088.4	25668.8
											961.978	62.103																		1395.6	15983.2			684.2			961.496	53.682	62.368			437.4			2009.4	25363.4
											962.46	62.121																		1332.6	15772.6			656			961.978	53.741	62.103			434.6			1915	25132.4
											962.942	62.219																		1328.4	15655.4			710.4			962.46	51.994	62.121			436			1899	24935.6
											963.424	62.11																		1330	15557.8			705			962.942	53.328	62.219			434.2			1877	24741.4
											963.907	62.426																		1284.8	15484.2			658.6			963.424	52.613	62.11			436.4			1848.8	24664
											964.389	62.193																		1362.4	15468.2			684			963.907	53.875	62.426			436.6			1943.2	24515.6
											964.871	62.161																		1443	15405.8			699.4			964.389	54.254	62.193			436.2			2070	24505.8
											965.354	62.512																		1465.6	15361.6			676			964.871	54.023	62.161			434.2			2137.6	24448.4
											965.836	62.392																		1483.2	15315.4			670			965.354	53.99	62.512			437.4			2176.2	24237.6
											966.318	62.259																		1461.8	15202			661.2			965.836	53.281	62.392			435.8			2163.8	24102.8
											966.801	62.277																		1476.8	15114.2			692			966.318	53.402	62.259			435			2161.6	24012.8
											967.283	63.043																		1547.6	15041			776.2			966.801	53.399	62.277			434.8			2220.8	23888.4
											967.766	62.601																		1432.2	15182.4			686			967.283	53.005	63.043			435.6			2093.8	23827.2
											968.248	62.683																		1396.4	15077.2			645.8			967.765	54.313	62.601			435.8			2027.8	23824.2
											968.73	62.652																		1463.4	15081.6			700.6			968.248	53.395	62.683			436.8			2129.2	23800
											969.213	62.825																		1451	15095.6			661.6			968.73	53.23	62.652			434.2			2144.6	23835.4
											969.696	62.375																		1448.8	15096.2			650			969.213	52.838	62.825			434.2			2161.8	23772
											970.178	62.745																		1480.2	15015.4			715.4			969.696	53.475	62.376			436			2145.6	23809.6
											970.661	62.804																		1470	15030.4			739.4			970.178	53.983	62.745			437.2			2092.8	23695.2
											971.143	62.579																		1422.8	14982.2			736.4			970.661	53.751	62.804			438			2013.4	23596
											971.626	62.676																		1348	14800			693.8			971.144	54.004	62.579			436.2			1905.2	23389.4
											972.109	62.229																		1331.2	14717.2			705.4			971.626	53.763	62.676			435.4			1869.4	23222.2
											972.592	62.652																		1297.4	14521.8			696.4			972.109	53.46	62.229			436			1820.6	23071.4
											973.075	62.388																		1295.6	14502			685.8			972.592	54.272	62.652			435.6			1809.4	22887.4
											973.557	62.788																		1301.8	14379.4			685			973.074	54.759	62.388			436.6			1811.4	22785
											974.04	62.416																		1317.4	14389.8			683.4			973.557	53.17	62.788			437.6			1875.8	22658.6
											974.523	62.645																		1353.6	14278.8			684.2			974.04	52.976	62.416			437.6			1947.8	22613.4
											975.006	62.503																		1398.2	14271.8			708.8			974.523	55.196	62.645			434.6			1957.8	22522.8
											975.489	62.507																		1364	14148.4			720.2			975.006	53.215	62.503			435.8			1930	22374.8
											975.972	62.711																		1354	14077.4			703.8			975.489	54.832	62.507			437.4			1889.6	22258.8
											976.455	62.859																		1295.2	13986			661.2			975.972	54.787	62.711			437.6			1818.4	22042.2
											976.938	62.746																		1315	13915.2			678.4			976.455	53.84	62.859			434			1860.8	21880.6
											977.421	62.874																		1318.2	13849.8			684.6			976.938	53.495	62.746			435.6			1869	21814.2
											977.904	62.743																		1348.8	13798.4			705			977.421	53.365	62.874			436			1911.4	21688.6
											978.387	62.785																		1364.8	13764.2			701.6			977.904	53.901	62.743			436			1932	21678.4
											978.87	63.033																		1341.6	13774.4			688			978.387	52.82	62.785			434.2			1925.4	21681.8
											979.354	63.018																		1330	13797			700.6			978.87	52.722	63.033			436			1894.4	21633
											979.837	62.955																		1293	13835.4			698.2			979.354	52.862	63.018			435.4			1823.4	21699.2
											980.32	63.146																		1253.2	13842.8			702			979.837	53.194	62.955			435.8			1738.2	21731.8
											980.803	62.959																		1213.6	13847.2			689			980.32	53.882	63.146			436.4			1662.6	21674
											981.287	63.004																		1163	13749			659.2			980.803	52.633	62.959			435.6			1616.4	21581.8
											981.77	63.08																		1176.2	13655			691.8			981.287	53.044	63.004			436.2			1605	21417
											982.253	63.206																		1154.8	13521.8			672.4			981.77	54.447	63.08			435.8			1558.4	21181
											982.737	63.389																		1161.8	13386			657.2			982.253	55.244	63.206			433.6			1570.6	20926
											983.22	63.186																		1195.2	13231.8			678.6			982.737	54.957	63.389			436.2			1618.6	20622
											983.703	63.307																		1173.4	13130.8			667.4			983.22	53.83	63.186			437.4			1607.4	20526.4
											984.187	63.501																		1153.2	13032.4			655.4			983.704	53.195	63.307			436.4			1591.2	20333.2
											984.671	63.372																		1172	12961			672.8			984.187	54.261	63.501			439			1592.8	20158.4
											985.154	62.896																		1195	12864.4			685.4			984.671	56.037	63.372			435.2			1594.8	20048.2
											985.638	63.255																		1158.4	12710.4			660.2			985.154	55.172	62.896			436.4			1563.2	19951.2
											986.121	63.61																		1172.4	12658.6			694.8			985.638	54.31	63.255			435.4			1574.2	19759.2
											986.605	63.197																		1135.2	12587.8			672			986.121	55.143	63.61			437.6			1512	19538.6
											987.089	63.402																		1130.8	12495.2			685.4			986.605	54.264	63.197			434.8			1506.2	19518.6
											987.572	63.231																		1154.8	12422.4			716.2			987.089	54.457	63.402			434.6			1521.6	19342.2
											988.056	63.342																		1146.6	12385.8			699.8			987.572	54.876	63.231			435.2			1514	19335.2
											988.54	63.351																		1147.8	12395.8			691.6			988.056	54.452	63.342			435.6			1529.4	19317.6
											989.023	63.431																		1137.4	12417.4			678.6			988.54	55.038	63.351			434.8			1512.2	19349.4
											989.507	63.604																		1176.6	12450.8			716.6			989.024	54.464	63.431			435.4			1561.2	19378
											989.991	63.668																		1229.8	12486.2			780.6			989.507	53.681	63.604			435.8			1617.4	19381.8
											990.475	63.261																		1097.2	12514.6			663.4			989.991	54.347	63.668			436.6			1461.6	19406.8
											990.959	63.354																		1092	12429.8			660.2			990.475	57.268	63.261			436.4			1414.2	19395
											991.443	63.479																		1108.2	12333			694.6			990.959	56.287	63.354			436.2			1429.4	19214.6
											991.927	63.62																		1057.6	12229.8			665.6			991.443	53.743	63.479			435.4			1395	19015.4
											992.411	63.368																		1128.6	12129.4			733			991.927	55.718	63.62			437.8			1443	18815
											992.895	63.841																		1101.2	11948.4			708			992.411	54.13	63.368			434			1434.4	18604.8
											993.379	63.816																		1104.2	11856			693.6			992.895	56.775	63.841			436.2			1416.8	18324
											993.863	63.599																		1098.4	11717.4			689.4			993.379	56.043	63.816			434.2			1419.2	18115
											994.347	63.673																		1071.8	11588.8			677			993.863	54.112	63.599			436			1406.6	17972
											994.831	63.659																		1106.6	11438.4			706.8			994.347	54.588	63.673			434.8			1439.2	17716.2
											995.315	63.963																		1109.8	11311.6			705.2			994.831	55.822	63.659			438			1430	17519
											995.8	63.513																		1075.2	11229.2			678.8			995.315	56.661	63.963			435.4			1378.4	17310.6
											996.284	63.722																		1085	11077.6			706.8			995.8	55.067	63.513			436.6			1393.6	17190.6
											996.768	63.953																		1064.8	11017.4			678.4			996.284	56.245	63.722			436.2			1365.4	17041.4
											997.253	63.733																		1087.2	10930.6			697.8			996.768	54.953	63.953			437.6			1406.4	16845
											997.737	63.656																		1124.4	10855			723			997.252	55.122	63.733			436			1451.2	16783.8
											998.221	63.916																		1100.8	10802.2			687.2			997.737	56.15	63.656			435			1423.8	16721.4
											998.706	64.043																		1062.6	10765.4			665.4			998.221	54.999	63.916			434.2			1387.6	16598
											999.19	63.815																		1086.4	10797.4			700.2			998.706	55.187	64.043			435			1400	16615.4
											999.674	64.434																		1115.4	10771.8			730.4			999.19	55.797	63.815			436.8			1420.4	16632
											1000.16	63.732																		1069.2	10817.4			683.8			999.674	56.066	64.434			433.8			1371.2	16548.8
											1000.64	64.25																		1068.4	10763.4			685			1000.16	55.759	63.732			437.2			1372.6	16639.8
											1001.13	64.348																		1051	10797.4			669.2			1000.64	55.014	64.25			435.4			1363.2	16563
											1001.61	64.089																		1060.6	10738.8			665			1001.13	56.498	64.348			437.4			1365.2	16446.4
											1002.1	64.193																		1082.4	10634			706.8			1001.61	54.514	64.089			435.2			1395.8	16348.8
											1002.58	64.667																		1091.8	10572.8			718.4			1002.1	54.116	64.193			436.4			1408.4	16226.8
											1003.07	64.202																		1048.8	10480			682.4			1002.58	54.573	64.667			436.2			1353.8	15967.8
											1003.55	64.357																		1100	10306.8			730.6			1003.07	55.7	64.202			438			1393.8	15809.6
											1004.04	64.296																		1051	10235.2			688.2			1003.55	56.581	64.357			437.2			1329.4	15661.6
											1004.52	63.834																		1063.4	10132.2			696.6			1004.04	56.292	64.296			436			1348.2	15516.6
											1005	64.188																		1075.2	10029			702.8			1004.52	56.152	63.834			438			1366	15463
											1005.49	64.47																		1066.2	9929.6			706.6			1005	55.839	64.188			436			1350.6	15226.4
											1005.98	64.282																		1035.6	9858.2			672.6			1005.49	55.898	64.47			434.8			1322	15051.6
											1006.46	64.499																		1036.4	9774.2			683.4			1005.98	55.139	64.282			436.2			1323.6	14962.8
											1006.95	64.36																		1059.8	9696.8			695.4			1006.46	57.422	64.499			437			1330	14793.6
											1007.43	64.487																		1068	9596.4			708.8			1006.95	56.638	64.36			436.6			1343	14668.8
											1007.91	64.309																		1054.8	9504			688.2			1007.43	55.579	64.487			436.8			1347.8	14497.2
											1008.4	64.806																		1072.4	9480			687			1007.91	56.693	64.309			434.4			1366.8	14500.2
											1008.88	64.71																		1116.2	9475.4			714.6			1008.4	54.654	64.806			437			1449.4	14383.8
											1009.37	64.572																		1166.6	9441.2			751.6			1008.88	55.99	64.71			435.2			1492.8	14352.6
											1009.86	64.614																		1109.2	9401.4			685			1009.37	55.364	64.572			436.2			1451.2	14320.2
											1010.34	64.675																		1095	9378.8			693.6			1009.86	53.25	64.614			436.4			1447.4	14276.2
											1010.83	65.009																		1069	9353.6			674.2			1010.34	53.744	64.675			435			1408.8	14224.8
											1011.31	64.628																		1091.6	9325.8			698.4			1010.83	54.49	65.009			438.8			1420	14109.2
											1011.79	64.44																		1062.8	9191.4			669.6			1011.31	55.38	64.628			437			1379.6	13982.8
											1012.28	64.409																		1086.4	9093.4			694.2			1011.79	56.709	64.44			438.4			1385.8	13869.4
											1012.77	65.074																		1101.8	8987.8			724.6			1012.28	57.36	64.409			437.2			1382.2	13712.6
											1013.25	64.583																		1068.8	8912.6			699.2			1012.77	56.722	65.074			437			1350.8	13461.6
											1013.74	64.6																		1030.4	8744.2			684.6			1013.25	55.152	64.583			436.2			1311.6	13300.2
											1014.22	65.203																		1050.4	8661.2			714.4			1013.74	56.3	64.6			437.6			1311.2	13167.6
											1014.71	64.696																		1004	8614.4			683.4			1014.22	56.703	65.203			437.6			1248.8	12978.2
											1015.19	64.921																		1021.4	8469.4			710.4			1014.71	56.773	64.696			437.4			1258.2	12852.4
											1015.68	64.637																		1004.2	8392.4			699.2			1015.19	56.544	64.921			435.6			1238.6	12691.8
											1016.16	64.893																		984.6	8278.6			693.8			1015.68	55.159	64.637			436.6			1221	12569
											1016.65	64.516																		972	8236			674.6			1016.16	55.32	64.893			435			1212.2	12456.4
											1017.13	64.82																		978.8	8114.8			685			1016.65	56.219	64.516			436			1207.6	12338.2
											1017.62	65.127																		1010.4	8068.6			727.6			1017.13	54.031	64.82			435.6			1251	12211.2
											1018.11	64.727																		988	8032.8			687.2			1017.62	56.308	65.127			434.4			1221.4	12101.4
											1018.59	65.312																		983.6	7937.6			694.4			1018.11	55.065	64.727			435.2			1219.6	12026
											1019.08	64.848																		1006	7935			705.2			1018.59	56.182	65.312			437.6			1240.6	11917
											1019.56	64.888																		996.4	7855.4			704.6			1019.08	56.572	64.848			435.8			1220.4	11877.4
											1020.05	64.701																		996.2	7823.2			706.8			1019.56	55.166	64.888			437.4			1231.4	11819.8
											1020.53	64.836																		1006.2	7808.2			721.4			1020.05	56.262	64.701			436.4			1227.6	11830
											1021.02	65.239																		960.6	7770.4			686.6			1020.53	54.344	64.836			436.2			1190.8	11748.2
											1021.5	65.2																		972.4	7759.8			698			1021.02	55.954	65.239			435.8			1188.4	11662.2
											1021.99	64.813																		983.2	7692			697.4			1021.5	56.932	65.2			435.8			1199.4	11565
											1022.48	64.946																		962.4	7604.4			680.6			1021.99	56.564	64.813			435.6			1178.8	11496.4
											1022.96	64.719																		970.8	7546			687.6			1022.48	55.617	64.946			436.2			1196.8	11383.4
											1023.45	65.002																		962.4	7428.4			680.6			1022.96	54.36	64.719			436.8			1199	11239.8
											1023.93	64.724																		990.6	7368.2			694			1023.45	55.92	65.002			437.6			1224.4	11099.8
											1024.42	64.946																		993.6	7252.2			698.8			1023.93	55.686	64.724			437.4			1228.2	10966.4
											1024.91	65.122																		1008.4	7179			705.8			1024.42	57.507	64.946			436			1232	10818.4
											1025.39	65.132																		959.4	7110.8			685.6			1024.91	52.694	65.122			436.4			1205.2	10685.4
											1025.88	65.257																		989.6	7027.2			701.2			1025.39	56.284	65.132			436.2			1213.6	10555.6
											1026.37	65.097																		1019.6	6951			731.2			1025.88	57.132	65.257			437			1236	10419
											1026.85	65.152																		964.4	6884.2			693			1026.37	54.586	65.097			436.2			1190.2	10341.4
											1027.34	65.083																		966.6	6814.4			702.6			1026.85	54.931	65.152			436.4			1183.2	10225.8
											1027.82	65.058																		965.6	6735.2			699.2			1027.34	56.061	65.083			438			1174.4	10113.6
											1028.31	64.904																		941.4	6676			683.2			1027.82	55.006	65.058			436.4			1152.6	10027.2
											1028.8	65.245																		947.2	6626.8			690.8			1028.31	55.522	64.904			437.4			1152.6	9973.6
											1029.28	65.202																		1025.6	6605.6			759.8			1028.8	56.481	65.245			436			1230.4	9892
											1029.77	65.654																		958.8	6547.2			694.8			1029.28	54.863	65.202			437.8			1176	9807.8
											1030.26	65.187																		988.6	6552			725.6			1029.77	53.304	65.654			437.8			1219	9750.6
											1030.74	65.375																		1000.8	6510			715.6			1030.25	58.275	65.187			438			1205	9752.8
											1031.23	65.566																		975	6546.8			705.8			1030.74	55.368	65.375			437			1192	9782.8
											1031.71	65.225																		962	6524.4			695.4			1031.23	53.642	65.566			437			1192.4	9721.4
											1032.2	65.118																		996.4	6521.4			722.4			1031.71	55.623	65.225			437.6			1215	9765
											1032.69	65.332																		984.2	6533			704			1032.2	55.266	65.118			436.4			1211	9798.8
											1033.17	65.775																		977	6547.6			693.8			1032.69	57.305	65.332			437.6			1188	9789.8
											1033.66	65.765																		1021.4	6586.8			725.6			1033.17	56.667	65.775			435.4			1247.6	9787.6
											1034.15	66.033																		984.2	6573.6			687			1033.66	56.075	65.765			434			1217	9769.6
											1034.63	65.82																		975	6562			678.2			1034.15	56.555	66.033			435.6			1203	9713.4
											1035.12	65.773																		1002.8	6502.8			700			1034.63	57.046	65.82			438.4			1230.8	9652
											1035.61	65.42																		1076	6435.4			754.2			1035.12	55.887	65.773			436.8			1330	9557
											1036.09	65.234																		1052.2	6353			700.4			1035.61	56.779	65.42			436			1320	9480.6
											1036.58	65.024																		1053.6	6255.6			696.2			1036.09	54.316	65.234			435.8			1354.2	9357.2
											1037.07	65.952																		1081.4	6139.6			709.6			1036.58	56.487	65.024			437			1367.8	9207
											1037.55	65.45																		1040.6	6098			686.6			1037.07	53.931	65.952			435.6			1343	9021.2
											1038.04	65.523																		1082.4	5953.4			742.6			1037.55	55.432	65.45			435.6			1355.6	8866.2
											1038.53	65.22																		1015	5847			691			1038.04	56.309	65.523			437.4			1266.4	8693.4
											1039.01	64.85																		997.4	5735.4			698.4			1038.53	55.125	65.22			436.8			1240.8	8561
											1039.5	65.778																		986.2	5589.2			699.6			1039.01	54.883	64.85			436.6			1221.8	8382
											1039.99	65.852																		1004.6	5543.4			724.4			1039.5	54.408	65.778			437.6			1239.4	8199.8
											1040.47	65.358																		1010.4	5447.4			733.8			1039.99	54.859	65.852			437.4			1238	8045.4
											1040.96	65.313																		972.2	5310.4			693.4			1040.47	54.796	65.358			437.6			1202.2	7893.2
											1041.45	65.696																		1015.8	5255.2			730.8			1040.96	57.786	65.313			436.4			1224	7814.4
											1041.93	65.607																		953.8	5190.2			693			1041.45	55.419	65.696			435.4			1163.6	7673
											1042.42	65.95																		937.8	5142.2			680.2			1041.93	57.042	65.607			436.6			1131.8	7609
											1042.91	65.717																		935	5083.6			696.4			1042.42	56.221	65.95			437.8			1120.8	7482.2
											1043.4	65.672																		933.8	5001			692.4			1042.91	59.051	65.717			437.2			1101.2	7381.8
											1043.88	65.808																		893	4922.8			681.6			1043.4	54.4	65.672			438.6			1070.2	7266.8
											1044.37	65.939																		903.6	4867			689.6			1043.88	54.956	65.808			437.2			1079	7168.6
											1044.86	65.752																		923	4779.6			711.4			1044.37	55.949	65.939			437			1089.6	7022.8
											1045.35	65.661																		935	4679			721.8			1044.86	56.135	65.752			438			1101.6	6888
											1045.83	65.937																		913.4	4600			700.2			1045.35	55.812	65.661			435.4			1082.2	6778
											1046.32	65.883																		998.8	4527.2			786.8			1045.83	55.381	65.937			437			1169.6	6640.2
											1046.81	65.697																		915	4450			706.6			1046.32	54.641	65.883			435.2			1088	6529
											1047.29	65.251																		912.8	4372.4			701.6			1046.81	56.32	65.697			435.6			1076.6	6428
											1047.78	65.929																		888.2	4281.4			685.8			1047.29	53.801	65.251			435.4			1062	6329.6
											1048.27	66.117																		922.2	4249.8			689.8			1047.78	59.682	65.929			435			1079.2	6221.2
											1048.76	66.114																		906	4184.2			693.4			1048.27	55.365	66.117			436.4			1077.4	6104.8
											1049.24	66.109																		928.4	4118.8			715.2			1048.76	56.612	66.114			436			1091.8	6006.4
											1049.73	65.869																		913.4	4031.2			696			1049.24	57.942	66.109			435.4			1071.2	5874.6
											1050.22	66.256																		933.2	3967.6			725.2			1049.73	56.216	65.869			438.2			1095.2	5796.4
											1050.71	65.742																		891.4	3923.2			674.2			1050.22	55.979	66.256			437.2			1062.2	5698.6
											1051.19	66.053																		906	3852.8			691.8			1050.71	56.458	65.742			435.4			1071.2	5633.6
											1051.68	66.223																		935.4	3845.6			722.8			1051.19	55.947	66.053			436.6			1102.8	5597.6
											1052.17	66.331																		885.6	3801.6			688.2			1051.68	54.621	66.223			438.4			1049.6	5517
											1052.66	65.918																		908.4	3758.2			711.2			1052.17	57.493	66.331			435.8			1054.2	5444.6
											1053.14	66.097																		889	3712			702.8			1052.66	55.252	65.918			436.8			1039.8	5405.4
											1053.63	66.152																		884.4	3672.2			700.2			1053.14	56.124	66.097			437.4			1028.4	5331.4
											1054.12	66.045																		879	3624.2			696.2			1053.63	58.291	66.152			435.8			1009.8	5255.6
											1054.61	66.224																		874	3573.4			692.8			1054.12	58.414	66.045			437.2			1003	5185.8
											1055.1	66.019																		876.6	3529.8			706.6			1054.61	56.217	66.224			436.6			1009	5107.4
											1055.58	67.031																		911.6	3466.4			741			1055.1	58.747	66.019			436			1031.4	5026.2
											1056.07	65.759																		843.4	3442.2			678.8			1055.58	57.232	67.031			434.4			966.4	4921.6
											1056.56	66.82																		897	3363.6			727.2			1056.07	58.391	65.759			436			1018	4888
											1057.05	66.411																		854.8	3341.2			693.2			1056.56	56.861	66.82			433.2			977.4	4785.2
											1057.54	66.15																		832.8	3281.6			677.8			1057.05	55.318	66.411			437.2			958	4720.2
											1058.02	66.282																		857.6	3221			714			1057.54	52.794	66.15			435.8			986	4646.2
											1058.51	66.681																		844.2	3179.8			694			1058.02	55.671	66.282			436.8			963.8	4575.2
											1059	66.955																		835.2	3166.4			690.2			1058.51	55.471	66.681			436.6			951.6	4530.4
[truncated: 49 more rows]
[truncated: 11 more columns]

## Sheet: 2-3um_2
MeasName	CaseName	UserName	Objective	Aperture	ImageLoc	MeasType	nDateTime	nDateTimeDarkRef	CropLow	CropHigh	WaveMerge	MeasMerge	IntUV	IntVis	IntNIR1	IntNIR2	AvgUV	AvgVis	AvgNIR1	AvgNIR2	ResFactVis	ResFactNIR1	ResFactNIR2	MergeUVLow	MergeUVHigh	MergeNIR1Low	MergeNIR1High	MergeNIR2Low	MergeNIR2High	RawMeasUV	RawMeasVis	RawMeasNIR1	RawMeasNIR2	RawDarkUV	WaveNIR2	WaveNIR1	WaveVis	MeasUV	MeasVis	MeasNIR1	MeasNIR2	RawDarkVis	RawDarkNIR1	RawDarkNIR2	RawRefUV	RawRefVis	RawRefNIR1	RawRefNIR2	Math
5-6um_2@1	spores on UVFS_2	JPL	40x	Ap4	n/a	TL-DUV	2024-10-03 15:10:51	2024-10-03 15:06:26	200	1000	151.67	14.05	3500	40	67	334	5	5	10	2	0	1	20	425	435	980	990	2100	2150	681.4	462.8			678			151.67	14.05	48.772			435			702.2	492			0
											152.085	30.851																		705	465.8			699.2			152.085	30.851	54.209			433.6			718	493
											152.499	20.513																		719	467.4			712.6			152.499	20.513	53.016			434			743.8	497
											152.914	87.5																		852.6	468.4			835.8			152.914	87.5	51.227			435			855	500.2
											153.328	19.737																		677.4	467.8			671.4			153.328	19.737	54.517			432.8			701.8	497
											153.743	37.324																		689.2	469			678.6			153.743	37.324	57.003			434			707	495.4
											154.158	35.294																		697.4	466.8			686.6			154.158	35.294	47.688			433.8			717.2	503
											154.573	37.58																		689	469.2			677.2			154.573	37.58	57.095			435.4			708.6	494.6
											154.988	5.556																		681.2	468.2			680			154.988	5.556	53.894			433.6			701.6	497.8
											155.402	5.769																		642.8	467.4			641.6			155.402	5.769	50			433.6			662.4	501.2
											155.817	46.341																		686.8	470.4			675.4			155.817	46.341	53.611			431.8			700	503.8
											156.232	28.873																		697.4	465			689.2			156.232	28.873	46.628			433.2			717.6	501.4
											156.647	45.139																		646.4	467			633.4			156.647	45.139	50.571			431.6			662.2	501.6
											157.062	35.338																		663.4	470.4			654			157.062	35.338	50.689			433.6			680.6	506.2
											157.478	23.377																		707	467.2			699.8			157.478	23.377	50.147			433			730.6	501.2
											157.893	37.222																		701.6	466.8			688.2			157.893	37.222	46.045			434.2			724.2	505
											158.308	50.327																		701.2	472.8			685.8			158.308	50.327	55.153			433.2			716.4	505
											158.723	14.286																		679.8	471.2			676.2			158.723	14.286	53.782			432.8			701.4	504.2
											159.138	38.824																		690	469.4			676.8			159.138	38.824	49.86			433.8			710.8	505.2
											159.554	2.941																		656.4	469.8			655.6			159.554	2.941	49.856			435.2			682.8	504.6
											159.969	32.192																		667.2	471.4			657.8			159.969	32.192	48.108			435.8			687	509.8
											160.385	48.667																		684.2	471.8			669.6			160.385	48.667	50.7			435.6			699.6	507
											160.8	18.881																		665.4	472.2			660			160.8	18.881	54.942			434.4			688.6	503.2
											161.216	43.529																		703.8	472.2			689			161.216	43.529	52.186			434			723	507.2
											161.631	23.741																		681.4	471.8			674.8			161.631	23.741	52.196			431.4			702.6	508.8
											162.047	28.205																		691	472.4			682.2			162.047	28.205	53.117			433.2			713.4	507
											162.462	25.62																		675.8	470.4			669.6			162.462	25.62	46.42			432.8			693.8	513.8
											162.878	19.444																		711.8	474			706.2			162.878	19.444	51.036			434.6			735	511.8
											163.294	37.5																		691	473.2			680.2			163.294	37.5	49.482			435			709	512.2
											163.71	20.886																		679.2	475.8			672.6			163.71	20.886	54.167			431.6			704.2	513.2
											164.125	50.649																		708	473.2			692.4			164.125	50.649	53.639			433.4			723.2	507.6
											164.541	31.293																		680.2	475			671			164.541	31.293	53.03			433			700.4	512.2
											164.957	45.098																		674.6	473.8			660.8			164.957	45.098	50			434.2			691.4	513.4
											165.373	46.429																		698.4	473.4			682.8			165.373	46.429	46.798			435.4			716.4	516.6
											165.789	39.891																		700.2	475.4			685.6			165.789	39.891	48.485			433.8			722.2	519.6
											166.205	6.849																		682.2	475			680.2			166.205	6.849	50.238			432.8			709.4	516.8
											166.621	31.953																		687	473.8			676.2			166.621	31.953	47			436.2			710	516.2
											167.037	23.913																		700	474.6			691.2			167.037	23.913	48.926			433.6			728	517.4
											167.454	45.946																		687.4	475.8			670.4			167.454	45.946	50.36			433.8			707.4	517.2
											167.87	30.052																		696.2	476.8			684.6			167.87	30.052	51.054			433.2			723.2	518.6
											168.286	28.947																		686.4	481			675.4			168.286	28.947	54.394			435.2			713.4	519.4
											168.702	28.148																		673.6	474.4			666			168.702	28.148	46.585			436.2			693	518.2
											169.119	34.507																		694.6	477.6			684.8			169.119	34.507	51.37			432.6			713.2	520.2
											169.535	7.843																		661.6	476			659.2			169.535	7.843	47.685			434.8			689.8	521.2
											169.952	35.545																		680.2	478			665.2			169.952	35.545	49.398			437			707.4	520
											170.368	29.707																		668.8	479.8			654.6			170.368	29.707	51.974			432.4			702.4	523.6
											170.785	21.875																		687.6	480			680.6			170.785	21.875	51.86			432.6			712.6	524
											171.201	13.223																		705.4	476.8			702.2			171.201	13.223	51.923			433.6			726.4	516.8
											171.618	18.471																		684.2	478.6			678.4			171.618	18.471	53.448			435.2			709.8	516.4
											172.034	14.634																		703.8	478			699			172.034	14.634	48.602			432.8			731.8	525.8
											172.451	45.96																		688.4	476			670.2			172.451	45.96	45.249			436			709.8	524.4
											172.868	29.48																		698	479.6			687.8			172.868	29.48	50			433.8			722.4	525.4
											173.285	21.472																		685.4	478.2			678.4			173.285	21.472	47.921			434.4			711	525.8
											173.701	23.5																		705.2	476.2			695.8			173.701	23.5	46.578			434			735.8	524.6
											174.118	14.721																		670.4	482			664.6			174.118	14.721	54.867			432.4			704	522.8
											174.535	28.571																		670	484.2			660			174.535	28.571	53.75			432.6			695	528.6
											174.952	24.138																		672.4	478			664			174.952	24.138	48.837			431.8			698.8	526.4
											175.369	47.692																		697.6	480.8			679			175.369	47.692	52.863			432.8			718	523.6
											175.786	31.737																		703.2	485.8			692.6			175.786	31.737	55.58			435			726	526.4
											176.203	-2.837																		702.4	479.6			703.2			176.203	-2.837	47.835			435.4			731.4	527.8
											176.621	28.395																		718.6	481.6			709.4			176.621	28.395	48.842			435.2			741.8	530.2
											177.038	26.415																		725.2	484.6			716.8			177.038	26.415	51.22			434.2			748.6	532.6
											177.455	36.818																		706.2	481.8			690			177.455	36.818	52.55			434.4			734	524.6
											177.872	31.694																		676.6	479.6			665			177.872	31.694	48.218			433.6			701.6	529
											178.29	27.647																		698.6	480.6			689.2			178.29	27.647	47.433			434.4			723.2	531.8
											178.707	33.659																		687.4	482.6			673.6			178.707	33.659	51.055			434.2			714.6	529
											179.124	20.202																		691.8	480.4			683.8			179.124	20.202	45.2			435.2			723.4	535.2
											179.542	29.412																		678.6	480.2			665.6			179.542	29.412	46.843			434.2			709.8	532.4
											179.959	27.273																		674.2	478.4			662.2			179.959	27.273	48.69			433.8			706.2	525.4
											180.377	19.068																		697.8	477.4			688.8			180.377	19.068	45.417			433.8			736	529.8
											180.795	19.487																		725.8	480.4			718.2			180.795	19.487	45.8			434.6			757.2	534.6
											181.212	10.674																		688	480.8			684.2			181.212	10.674	49.174			433.2			719.8	530
											181.63	-1.676																		656.2	481.6			656.8			181.63	-1.676	52.402			433.6			692.6	525.2
											182.048	20.879																		730	482.4			722.4			182.048	20.879	48.975			434.6			758.8	532.2
											182.465	23.556																		681.2	481.4			670.6			182.465	23.556	49.59			433			715.6	530.6
											182.883	32.794																		711.6	482			695.4			182.883	32.794	48.554			435			744.8	531.8
											183.301	34.272																		673.4	485.2			658.8			183.301	34.272	52.236			433.8			701.4	532.2
											183.719	22.523																		719.8	479.8			709.8			183.719	22.523	46.8			433			754.2	533
											184.137	34.42																		692.6	482.4			673.6			184.137	34.42	47.222			434.8			728.8	535.6
											184.555	26.577																		677.2	484.8			665.4			184.555	26.577	50.524			436.6			709.8	532
											184.973	28.897																		645.8	484.8			630.6			184.973	28.897	51.959			434.4			683.2	531.4
											185.391	40.404																		677.4	487			661.4			185.391	40.404	51.953			433.8			701	536.2
											185.809	32.889																		678.2	486.4			663.4			185.809	32.889	52.047			433			708.4	535.6
											186.227	39.394																		695.8	484.6			677.6			186.227	39.394	49.513			433.8			723.8	536.4
											186.645	29.353																		671.2	485.8			659.4			186.645	29.353	49.042			434.6			699.6	539
											187.064	27.854																		700	482.2			687.8			187.064	27.854	45.833			436			731.6	536.8
											187.482	41.86																		708.8	483.2			690.8			187.482	41.86	48.81			434			733.8	534.8
											187.9	35.976																		687	483.8			675.2			187.9	35.976	49.187			435.4			708	533.8
											188.319	39.738																		710	487			691.8			188.319	39.738	50.784			435.2			737.6	537.2
											188.737	17.937																		691.4	484.8			683.4			188.737	17.937	52.323			433			728	532
											189.156	25.2																		656.2	482.2			643.6			189.156	25.2	49.24			430.4			693.6	535.6
											189.574	42.678																		682.6	489.4			662.2			189.574	42.678	54.134			434.4			710	536
											189.993	23.333																		693.8	484			684			189.993	23.333	50.6			433.4			726	533.4
											190.411	15.152																		685.6	487.8			678.6			190.411	15.152	52.25			434.4			724.8	536.6
											190.83	38.756																		708.6	484.2			692.4			190.83	38.756	49.497			435			734.2	534.4
											191.249	29.146																		741.4	486.4			729.8			191.249	29.146	52.41			434.2			769.6	533.8
											191.667	44.019																		675.4	484.6			657			191.667	44.019	51.992			435			698.8	530.4
											192.086	34.31																		658.2	485.8			641.8			192.086	34.31	50.891			434.4			689.6	535.4
											192.505	-9.239																		704	482.4			707.4			192.505	-9.239	48.163			435.2			744.2	533.2
											192.924	32.83																		722.2	486.2			704.8			192.924	32.83	52.323			434.4			757.8	533.4
											193.343	14.904																		662.6	486			656.4			193.343	14.904	50.489			434.4			698	536.6
											193.762	42.739																		729.8	487			709.2			193.762	42.739	52.14			433.4			757.4	536.2
											194.181	31.472																		650.4	490			638			194.181	31.472	52.996			433.4			677.4	540.2
											194.6	38.426																		760.8	489.6			744.2			194.6	38.426	50.57			436.4			787.4	541.6
											195.019	17.699																		695.2	489.8			687.2			195.019	17.699	51.028			435.2			732.4	542.2
											195.438	39.496																		646.2	492			627.4			195.438	39.496	52.708			433.6			675	544.4
											195.857	49.727																		665	489.8			646.8			195.857	49.727	49.442			436.6			683.4	544.2
											196.276	24.155																		656.4	489.6			646.4			196.276	24.155	49.541			435.6			687.8	544.6
											196.696	22.172																		705.6	490			695.8			196.696	22.172	50.536			433.4			740	545.4
											197.115	25.114																		700.8	489.2			689.8			197.115	25.114	51.346			432			733.6	543.4
											197.534	21.845																		666.2	492.8			657.2			197.534	21.845	52.459			435.2			698.4	545
											197.954	29.224																		702.4	487.4			689.6			197.954	29.224	46.763			435.4			733.4	546.6
											198.373	34.158																		687.2	488.2			673.4			198.373	34.158	50.659			434.4			713.8	540.6
											198.793	33.175																		696.4	490.6			682.4			198.793	33.175	54.461			432			724.6	539.6
											199.212	19.512																		678.6	487.8			670.6			199.212	19.512	51.233			433.8			711.6	539.2
											199.632	18.552																		693.6	486.6			685.4			199.632	18.552	46.942			434.4			729.6	545.6
											200.051	8.898																		693.6	490			689.4			200.051	8.898	52.574			432.8			736.6	541.6
											200.471	35.238																		655.8	489			641			200.471	35.238	50.478			436.2			683	540.8
											200.891	34.649																		708.6	491.8			692.8			200.891	34.649	54.82			433.8			738.4	539.6
											201.31	21.311																		691.8	487.4			681.4			201.31	21.311	50.954			434			730.2	538.8
											201.73	27.727																		709	490.2			696.8			201.73	27.727	52.427			436.2			740.8	539.2
											202.15	23.361																		665.4	487.4			654			202.15	23.361	48.148			435.4			702.8	543.4
											202.57	32.068																		664.8	485			649.6			202.57	32.068	47.818			434.6			697	540
											202.99	39.062																		699.8	487.4			679.8			202.99	39.062	52.335			433.6			731	536.4
											203.41	54.008																		704.4	488.6			678.8			203.41	54.008	51.429			434.6			726.2	539.6
											203.83	20																		675.8	486.4			666			203.83	20	51.473			434			715	535.8
											204.25	21.239																		708.2	486.8			698.6			204.25	21.239	48.015			436			743.8	541.8
											204.67	37.449																		694.6	484			676.4			204.67	37.449	45.338			434.4			725	543.8
											205.09	39.344																		678.4	484.2			659.2			205.09	39.344	46.904			434.2			708	540.8
											205.51	34.434																		671	484.4			656.4			205.51	34.434	47.217			435.2			698.8	539.4
											205.93	32.579																		720.4	487.8			706			205.93	32.579	48.115			434.2			750.2	545.6
											206.351	20.952																		666.8	485.8			658			206.351	20.952	50.279			431.8			700	539.2
											206.771	28.295																		655.8	490			641.2			206.771	28.295	54.473			435.2			692.8	535.8
											207.191	27.273																		662	487.8			649.4			207.191	27.273	52.896			433			695.6	536.6
											207.612	34.211																		680.2	490.2			664.6			207.612	34.211	53.981			434.6			710.2	537.6
											208.032	20.085																		671.6	483			662.2			208.032	20.085	47.647			434.4			709	536.4
											208.453	36.777																		668	486			650.2			208.453	36.777	50.778			433.8			698.6	536.6
											208.873	23.786																		692	488.4			682.2			208.873	23.786	52.591			433.6			723.4	537.8
											209.294	19.811																		691.6	490.6			683.2			209.294	19.811	53.184			433.8			725.6	540.6
											209.714	20.502																		640.4	488.6			630.6			209.714	20.502	50.791			437.2			678.4	538.4
											210.135	31.373																		686.8	487.4			674			210.135	31.373	52.838			433.4			714.8	535.6
											210.556	27.692																		687.2	487.6			672.8			210.556	27.692	50.386			435.4			724.8	539
											210.976	23.902																		692.6	484.8			682.8			210.976	23.902	48.406			436.2			723.8	536.6
											211.397	26.446																		665.8	487.6			653			211.397	26.446	51.089			436			701.4	537
											211.818	23.887																		681.8	485.2			670			211.818	23.887	49.091			436.6			719.4	535.6
											212.239	26.484																		756.6	485.4			745			212.239	26.484	49.326			434.2			788.8	538
											212.66	40.59																		708.6	482.6			686.6			212.66	40.59	46.023			434			740.8	539.6
											213.081	19.011																		653	486.4			643			213.081	19.011	50.962			433.4			695.6	537.4
											213.502	26.721																		706.2	488.8			693			213.502	26.721	50			435.2			742.4	542.4
											213.923	15.493																		691.8	484.4			685.2			213.923	15.493	49.901			434			727.8	535
											214.344	26.172																		681	482.8			667.6			214.344	26.172	47.184			434.2			718.8	537.2
											214.765	11.696																		703.4	490.4			699.4			214.765	11.696	52.591			435.6			733.6	539.8
											215.186	24.554																		666.8	483.4			655.8			215.186	24.554	47.921			435			700.6	536
											215.607	17.391																		688	484.8			678.4			215.608	17.391	47.778			433.2			733.6	541.2
											216.029	15.58																		675.6	483.4			667			216.029	15.58	48.898			434.6			722.2	534.4
											216.45	13.693																		683.8	488.4			677.2			216.45	13.693	54.781			433.4			725.4	533.8
											216.871	23.755																		666.4	487.8			654			216.871	23.755	50.287			435.2			706.2	539.8
											217.293	24.664																		742.2	486			731.2			217.293	24.664	49.326			434.8			775.8	538.6
											217.714	31.939																		663.4	484.4			646.6			217.714	31.939	48.069			434.6			699.2	538.2
											218.136	32.258																		708	487			694			218.136	32.258	52.632			435			737.4	533.8
											218.557	25.098																		665.8	487			653			218.557	25.098	51.277			434.8			704	536.6
											218.979	12.568																		702	486.6			697.4			218.979	12.568	51.751			433.4			734	536.2
											219.4	41.502																		680.8	487.2			659.8			219.4	41.502	52.866			437.4			710.4	531.6
											219.822	37.759																		685	484.8			666.8			219.822	37.759	53.361			434			715	529.2
											220.244	30.488																		685.2	484.6			670.2			220.244	30.488	48.776			436.8			719.4	534.8
											220.666	43.478																		687.6	483.6			665.6			220.666	43.478	46.911			435			716.2	538.6
											221.087	19.592																		683.8	483.4			674.2			221.087	19.592	50.615			434			723.2	531.6
											221.509	39.496																		685.6	485.6			666.8			221.509	39.496	49.714			433.4			714.4	538.4
											221.931	17.961																		704.8	486.4			697.4			221.931	17.961	51.012			436			738.6	534.8
											222.353	42.322																		691.4	489			668.8			222.353	42.322	55.01			435.2			722.2	533
											222.775	18.345																		699.4	485.8			689.2			222.775	18.345	49.611			434.8			744.8	537.6
											223.197	24.084																		707.4	485			698.2			223.197	24.084	50.299			434.6			736.4	534.8
											223.619	27.586																		701.6	487.2			688.8			223.619	27.586	49.156			434.8			735.2	541.4
											224.041	32.453																		681.2	485.4			664			224.041	32.453	52.008			436.2			717	530.8
											224.463	15.709																		698.2	488.4			690			224.463	15.709	50.377			435			742.2	541
											224.885	21.923																		690.2	488.4			678.8			224.885	21.923	52.941			434.4			730.8	536.4
											225.308	22.333																		672.6	487.4			659.2			225.308	22.333	51.859			434.4			719.2	536.6
											225.73	10.879																		684.8	488.2			679.6			225.73	10.879	52.485			435.4			727.4	536
											226.152	10.7																		667.6	486.2			662.4			226.152	10.7	52.61			433.8			711	533.4
											226.575	16.016																		671.6	485.8			663.4			226.575	16.016	54.158			435			714.6	528.8
											226.997	31.538																		717.6	488.4			701.2			226.997	31.538	52.703			433.8			753.2	537.4
											227.419	21.074																		671.4	486.4			661.2			227.419	21.074	51.497			434.8			709.6	535
											227.842	25.483																		675.8	486			662.6			227.842	25.483	50.581			433.8			714.4	537
											228.264	32.867																		708.2	483.4			689.4			228.264	32.867	47.266			435			746.6	537.4
											228.687	40.541																		705.8	488.2			681.8			228.687	40.541	53.992			436.8			741	532
											229.11	29.091																		674.4	484.6			658.4			229.11	29.091	51.329			434.4			713.4	532.2
											229.532	-0.37																		680.8	483.8			681			229.532	-0.37	49.315			433.4			735	535.6
											229.955	17.785																		691.6	487.4			681			229.955	17.785	52.918			434.8			740.6	534.2
											230.378	36.397																		688.6	486.2			668.8			230.378	36.397	51.587			434.2			723.2	535
											230.8	30.872																		699.2	489			680.8			230.8	30.872	53.892			435			740.4	535.2
											231.223	27.734																		675.4	484.8			661.2			231.223	27.734	49.027			434.4			712.4	537.2
											231.646	16.058																		713.4	487.8			704.6			231.646	16.058	52.632			435.8			759.4	534.6
											232.069	20.784																		684.4	485.4			673.8			232.069	20.784	50.101			435.8			724.8	534.8
											232.492	38.06																		691.8	488.8			671.4			232.492	38.06	53.816			433.8			725	536
											232.915	29.927																		677.2	484			660.8			232.915	29.927	47.328			434.4			715.6	539.2
											233.338	37.075																		680.2	488.6			658.4			233.338	37.075	51.619			434.4			717.2	539.4
											233.761	17.23																		688	490.4			677.8			233.761	17.23	53.497			433.8			737	539.6
											234.184	38.384																		666.2	487.6			643.4			234.184	38.384	51.357			434.6			702.8	537.8
											234.607	29.091																		677.4	488.2			658.2			234.607	29.091	52.86			434.6			724.2	536
											235.031	20.741																		687	489.4			675.8			235.031	20.741	53.678			435.4			729.8	536
											235.454	23.585																		710.8	485.8			695.8			235.454	23.585	48.162			436			759.4	539.4
											235.877	23.377																		675.2	486			660.8			235.877	23.377	47.793			436.2			722.4	540.4
											236.3	25.68																		716.8	484			699.8			236.3	25.68	46.078			437			766	539
											236.724	26.273																		665.4	483.4			645.8			236.724	26.273	47.49			434.2			720.4	537.8
											237.147	29.679																		699.6	488.6			677.4			237.147	29.679	52.19			433.8			752.2	538.8
											237.571	22.753																		687.8	484.8			671.6			237.571	22.753	48.077			434.8			742.8	538.8
											237.994	30.084																		673	486.6			651.4			237.994	30.084	53.36			434.2			723.2	532.4
											238.418	17.847																		682.4	486.8			669.8			238.418	17.847	51.717			435.6			740.4	534.6
											238.841	31.117																		714.8	484			691.4			238.841	31.117	50.102			435			766.6	532.8
											239.265	27.366																		710.8	485.2			689.4			239.265	27.366	47.358			436.8			767.6	539
											239.689	27.525																		663	485.6			641.2			239.689	27.525	51.318			435			720.4	533.6
											240.112	21.889																		721.2	488.2			702.2			240.112	21.889	53.831			434.8			789	534
											240.536	32.438																		676.2	485.4			647.2			240.536	32.438	51.935			434.4			736.6	532.6
											240.96	19.687																		664.2	484.6			646.6			240.96	19.687	49.123			434.2			736	536.8
											241.384	41.152																		705.4	488.4			665.4			241.384	41.152	52.539			434.6			762.6	537
											241.808	17.471																		705	483.8			689.8			241.808	17.471	47.379			435			776.8	538
											242.232	30.829																		660.4	487.4			628.4			242.232	30.829	51.406			436.2			732.2	535.8
											242.656	28.137																		725.8	489.8			696.2			242.656	28.137	54.043			435			801.4	536.4
											243.08	30.442																		686.6	484.2			650.8			243.08	30.442	50.69			432.8			768.4	534.2
											243.504	24.055																		688.6	484.4			660.6			243.504	24.055	47.893			434.4			777	538.8
											243.928	27.414																		730	487.2			694.8			243.928	27.414	48.023			436.2			823.2	542.4
											244.352	21.849																		711.4	485			685.4			244.352	21.849	51.434			434.8			804.4	532.4
											244.776	30.303																		725.6	488.6			685.6			244.776	30.303	50.195			437			817.6	539.8
											245.201	26.205																		691.8	483.2			657			245.201	26.205	47.695			435.6			789.8	535.4
											245.625	21.073																		687.4	481.8			655.2			245.625	21.073	45.079			436			808	537.6
											246.049	26.55																		744	486.2			704.6			246.049	26.55	50.097			434.6			853	537.6
											246.474	26.928																		696.6	483.4			652.6			246.474	26.928	46.947			434.2			816	539
											246.898	27.57																		713.4	484			667.8			246.898	27.57	47.758			435			833.2	537.6
											247.322	28.352																		696.4	484.8			644.8			247.322	28.352	47.8			437			826.8	537
											247.747	23.729																		739.2	488.2			694.4			247.747	23.729	55.332			433.2			883.2	532.6
											248.171	24.727																		745.6	484.6			695.8			248.171	24.727	49.412			434.2			897.2	536.2
											248.596	23.611																		720.6	488.4			669.6			248.596	23.611	52.399			433.8			885.6	538
											249.021	26.856																		717.2	487.8			658.6			249.021	26.856	51.257			434.8			876.8	538.2
											249.445	24.579																		717.8	485.4			659.4			249.445	24.579	51.167			432.8			897	535.6
											249.87	22.822																		720.2	485.6			665.2			249.87	22.822	52.314			433.6			906.2	533
											250.295	24.607																		751	487			685.2			250.295	24.607	51.287			435.2			952.6	536.2
											250.72	27.286																		764.2	490.8			689.6			250.72	27.286	53.891			435.4			963	538.2
											251.145	26.789																		724.8	484.8			646.2			251.144	26.789	48.467			434.2			939.6	538.6
											251.569	24.681																		712.6	483.4			635.2			251.569	24.681	47.835			434.8			948.8	536.4
											251.994	26.532																		759.6	483.2			673			251.994	26.532	44.981			436.6			999.4	540.2
											252.419	23.55																		738.6	486.2			657.4			252.419	23.55	49.395			437.2			1002.2	536.4
											252.844	26.529																		756.2	487			660.8			252.844	26.529	51.468			434.4			1020.4	536.6
											253.269	23.702																		730.2	483.4			638			253.269	23.702	47.945			434.4			1027	536.6
											253.694	23.819																		782	483			687.2			253.694	23.819	44.737			435.4			1085.2	541.8
											254.12	26.068																		789.2	489			679.4			254.12	26.068	53.493			435.4			1100.6	535.6
											254.545	25.131																		796	484.4			681.2			254.545	25.131	45.681			436.8			1138	541
											254.97	24.2																		789.8	485.6			671.8			254.97	24.2	50.489			434			1159.4	536.2
											255.395	22.628																		772.2	487.6			655.8			255.395	22.628	51.935			436.6			1170.2	534.8
											255.821	22.962																		823	484.4			697.4			255.821	22.962	48.868			432.6			1244.4	538.6
											256.246	24.727																		791.2	485			650.6			256.246	24.727	50.099			434.2			1219.2	535.6
											256.671	23.379																		824.8	484			680.6			256.671	23.379	46.654			436.6			1297.4	538.2
											257.097	22.813																		794	486.4			646.4			257.097	22.813	51.969			433.6			1293.4	535.2
											257.522	21.615																		801.4	487.2			655.8			257.522	21.615	52.695			434.4			1329.4	534.6
											257.948	23.459																		868.4	488			701			257.948	23.459	49.507			437.8			1414.6	539.2
											258.373	22.21																		864	485.2			696.4			258.373	22.21	48.872			433.2			1451	539.6
											258.799	21.561																		823.2	489.2			650.8			258.799	21.561	51.397			434			1450.4	541.4
											259.225	22.015																		840.8	490			654.6			259.225	22.015	53.743			434			1500.4	538.2
											259.65	21.509																		830.8	484.6			638.6			259.65	21.509	49.491			436			1532.2	534.2
											260.076	21.638																		881.8	487.6			678.4			260.076	21.638	50.554			432.8			1618.4	541.2
											260.502	21.257																		850.8	488.6			640.4			260.502	21.257	50.838			434			1630.2	541.4
											260.928	20.435																		880.8	486.6			670.4			260.928	20.435	52.39			434			1700	534.4
											261.354	21.031																		903.2	487.2			673			261.354	21.031	51.976			434.6			1767.6	535.8
											261.779	21.821																		881.6	487.6			634.8			261.779	21.821	51.587			435.6			1765.8	536.4
											262.205	19.96																		861	485			624.2			262.205	19.96	48.738			434.8			1810.6	537.8
											262.631	21.065																		928.6	484.2			666.8			262.631	21.065	46.214			436.6			1909.6	539.6
											263.057	20.078																		922.8	484			664			263.057	20.078	46.667			436.4			1953	538.4
											263.484	20.047																		919	487			647.2			263.484	20.047	52.778			433.8			2003	534.6
											263.91	20.97																		947	487.2			653			263.91	20.97	50.895			436			2055	536.6
											264.336	20.899																		979	485.4			676.8			264.336	20.899	45.794			436.4			2122.8	543.4
											264.762	20.493																		961.6	484.4			650.8			264.762	20.493	47.967			437.2			2167.4	535.6
											265.188	20.02																		1011	489.2			694			265.188	20.02	51.103			433.6			2277.4	542.4
											265.615	19.817																		1004.6	485.2			679.2			265.615	19.817	49.119			435			2321.2	537.2
											266.041	19.956																		1038.6	487.8			695.4			266.041	19.956	51.606			436.4			2415.2	536
											266.467	19.98																		1005.8	488.6			654.2			266.467	19.98	52.456			435.2			2414	537
											266.894	19.369																		1029.8	488.2			668.6			266.894	19.369	52.055			435			2533.4	537.2
											267.32	19.5																		1051.8	482.8			680.2			267.32	19.5	47.184			434.2			2585.8	537.2
											267.747	18.638																		1012	490.2			645.2			267.747	18.638	54.658			437.4			2613.2	534
											268.173	19.249																		1066.2	486.4			678.8			268.173	19.249	50.389			434.6			2691.4	537.4
											268.6	18.884																		1054.8	485.4			661.6			268.6	18.884	50.398			434.8			2743.8	535.2
											269.026	18.974																		1072.6	486.4			665.6			269.026	18.974	49.805			435.4			2810.6	537.8
											269.453	18.619																		1039.6	485.8			629.2			269.453	18.619	47.665			436.8			2833.4	539.6
											269.88	18.676																		1095.8	486.2			674.4			269.88	18.676	48.952			434.8			2930.8	539.8
											270.307	18.4																		1134.2	485.4			707.2			270.307	18.4	49.493			436.6			3027.8	535.2
											270.733	18.463																		1102	486.4			659.4			270.733	18.463	52.174			436			3056.6	532.6
											271.16	18.585																		1106.8	489.6			648.2			271.16	18.585	53.021			435.2			3115.8	537.8
											271.587	17.731																		1120.6	484.8			674			271.587	17.731	47.75			436			3192.8	538.2
											272.014	17.776																		1120.6	485.6			666.2			272.014	17.776	50.301			435.4			3222.4	535.2
											272.441	18.092																		1127.2	484			655.4			272.441	18.092	46.721			438.4			3263.2	536
											272.868	18.216																		1163.2	487.6			675.6			272.868	18.216	50.195			436.2			3352.4	538.6
											273.295	18.234																		1178.8	487.8			679.6			273.295	18.234	48.333			435.6			3417.4	543.6
											273.722	17.609																		1174	488.6			680.6			273.722	17.609	52.569			435.4			3482.6	536.6
											274.149	17.338																		1153.8	488.8			657.8			274.149	17.338	51.911			437.2			3518.6	536.6
											274.577	17.886																		1184	489.8			662.6			274.577	17.886	53.722			436.4			3577.8	535.8
											275.004	17.402																		1198	486.2			675.6			275.004	17.402	50.577			433.6			3677.6	537.6
											275.431	17.512																		1192.6	488.4			657.4			275.431	17.512	50.549			433.2			3713.6	542.4
											275.858	17.547																		1193.8	489			646.8			275.858	17.547	50.954			435.6			3764.2	540.4
											276.286	16.829																		1201.4	487.4			664.6			276.286	16.829	49.524			435.4			3854.4	540.4
											276.713	17.088																		1241.8	488.6			681.8			276.713	17.088	51.815			437.2			3959	536.4
											277.141	16.916																		1233.4	486.8			670.8			277.141	16.916	50.398			436.2			3996.6	536.6
											277.568	17.086																		1234.2	484.8			655.8			277.568	17.086	48.703			436			4041	536.2
											277.996	17.068																		1249.6	485.2			660.6			277.996	17.068	49.123			434.8			4111.6	537.4
											278.423	16.549																		1227.8	485.6			640.2			278.423	16.549	50.495			434.6			4190.8	535.6
											278.851	16.744																		1252	485.8			649.8			278.851	16.744	49.421			434.6			4246.4	538.2
											279.278	16.945																		1264	485.6			640.2			279.278	16.945	47.917			435			4321.6	540.6
											279.706	16.483																		1297	490.2			677.6			279.706	16.483	52.372			437.2			4435.4	538.4
											280.134	16.698																		1315.2	484.8			675.2			280.134	16.698	46.863			437			4508	539
											280.562	16.632																		1324.8	485.6			680.2			280.562	16.632	48.062			436			4555.8	539.2
											280.989	16.3																		1310.6	491.6			663.2			280.989	16.3	53.74			437			4635	538.6
											281.417	16.268																		1347.2	489.8			689.6			281.417	16.268	52.099			435.2			4731.8	540
											281.845	16.235																		1304.8	488.2			640.6			281.845	16.235	49.44			435.2			4731.8	542.4
											282.273	16.303																		1336.8	490			656.2			282.273	16.303	50.566			436.4			4831	542.4
											282.701	16.275																		1434.8	490.6			744.2			282.701	16.275	52.805			436			4987.4	539.4
											283.129	16.335																		1344.8	485			637.8			283.129	16.335	47.036			437.4			4966	538.6
											283.557	16.156																		1391	491.8			677.6			283.557	16.156	51.92			435			5093.4	544.4
											283.985	16.164																		1388.6	487.6			667.8			283.985	16.164	48.694			435.4			5127	542.6
											284.413	15.909																		1375	488.4			645.8			284.413	15.909	51.367			435.8			5229.4	538.2
											284.842	15.857																		1388.2	491.8			658			284.842	15.857	53.571			434.8			5263	541.2
											285.27	16.003																		1427.6	486			672.6			285.27	16.003	45.488			436.6			5390.6	545.2
											285.698	15.752																		1402.4	487			643.4			285.698	15.752	45.878			435.8			5461.8	547.4
											286.126	15.563																		1421.8	487.4			652			286.126	15.563	50.097			436			5598.4	538.6
											286.555	15.522																		1455.2	485.6			676.4			286.555	15.522	49.901			435.4			5693.8	536
											286.983	15.362																		1453	486.8			670.2			286.983	15.362	50.784			435			5766	537
											287.412	15.649																		1458.8	487.4			648.4			287.412	15.649	47.786			435.6			5827	544
											287.84	15.628																		1486.8	486.6			670.2			287.84	15.628	49.902			435.8			5895.4	537.6
											288.269	15.799																		1530.2	487.8			687.4			288.269	15.799	47.18			437.6			6021.8	544
											288.697	15.192																		1480	485.2			657			288.697	15.192	47.026			434.6			6074.2	542.2
											289.126	15.55																		1561.2	488.2			707.8			289.126	15.55	51.434			434.4			6195.8	539
											289.555	15.504																		1520.6	483.6			656.6			289.555	15.504	46.154			435.6			6229.2	539.6
											289.983	15.213																		1539	489.6			683.6			289.983	15.213	52.023			435.6			6306.4	539.4
											290.412	15.619																		1555.8	489.4			660			290.412	15.619	51.763			433.6			6395.2	541.4
											290.841	15.32																		1568.6	488.4			675			290.841	15.32	51.451			435.2			6507.8	538.6
											291.27	15.222																		1587	488.8			689.6			291.27	15.222	48.282			435.4			6585.2	546
											291.699	15.205																		1621.4	488.4			710.8			291.699	15.205	47.665			439.4			6699.8	542.2
											292.127	15.569																		1589.6	485.2			649.8			292.127	15.569	47.86			436			6686.2	538.8
											292.556	15.289																		1567.6	488.4			628.6			292.556	15.289	50.096			436.2			6770.2	540.4
											292.985	15.211																		1615.8	487			671.2			292.985	15.211	48.356			437			6881.2	540.4
											293.414	15.307																		1636.2	489.4			677.8			293.414	15.307	50.476			436.4			6939	541.4
											293.844	14.9																		1631	488.4			683.6			293.844	14.9	49.438			435.6			7041.8	542.4
											294.273	15.193																		1639.6	488			665.2			294.273	15.193	50.287			435.4			7078.6	540
											294.702	14.953																		1612.8	485.8			639.8			294.702	14.953	46.296			435.8			7146.8	543.8
											295.131	15.257																		1660.6	493.2			667.2			295.131	15.257	55.429			435			7178.2	540
											295.56	14.784																		1640.8	488			669.4			295.56	14.784	49.814			434.4			7240	542
											295.99	14.886																		1649.6	486.4			667.8			295.99	14.886	45.167			437.8			7263.2	545.4
											296.419	14.832																		1669.8	488.8			672.8			296.419	14.832	49.14			437.4			7394.6	542
											296.848	14.632																		1621	491.4			637			296.848	14.632	48.947			435.6			7362	549.6
											297.278	14.851																		1646.2	485.8			642.8			297.278	14.851	44.563			435.8			7399.4	548
											297.707	14.942																		1653.6	489.4			642			297.707	14.942	51.248			436			7412.4	540.2
											298.137	14.846																		1680.6	488.8			673.6			298.137	14.846	50.581			436.6			7456.6	539.8
											298.566	14.988																		1686	491.8			668.8			298.566	14.988	52.486			434.8			7455.4	543.4
											298.996	15.025																		1666.8	489.2			639			298.996	15.025	51.473			436.8			7479.8	538.6
											299.425	14.964																		1655.6	488			628			299.425	14.964	50.195			436.4			7495	539.2
											299.855	15.1																		1676.2	487.2			628.8			299.855	15.1	50.677			434.8			7565.2	538.2
											300.285	14.814																		1708.8	485.8			686.4			300.285	14.814	48.148			436.4			7588.2	539
											300.715	14.8																		1680.2	487.4			649.8			300.715	14.8	47.426			435.8			7611.8	544.6
											301.144	14.773																		1699.4	485.8			668.6			301.144	14.773	46.756			436.8			7646.2	541.6
											301.574	14.667																		1692	490.8			668.6			301.574	14.667	52.481			435.8			7646.2	540.6
											302.004	14.8																		1684.8	486.2			647.8			302.004	14.8	46.23			439.6			7654.4	540.4
											302.434	14.675																		1702.2	489.6			672.8			302.434	14.675	50.947			435.8			7687.4	541.4
											302.864	14.772																		1702.4	488.8			659.2			302.864	14.772	48.684			437			7721.2	543.4
											303.294	14.691																		1700.6	489.8			661.6			303.294	14.691	52.849			436			7733.8	537.8
											303.724	14.615																		1716.6	489			680.6			303.724	14.615	50			437.6			7769	540.4
											304.154	14.673																		1706.2	486.4			662.2			304.154	14.673	44.765			436.8			7777.4	547.6
											304.584	14.578																		1710.4	484.8			676.6			304.584	14.578	44.248			434.8			7768.2	547.8
											305.014	14.588																		1755.6	489			718.2			305.014	14.588	47.672			437.8			7829.4	545.2
											305.445	14.32																		1689.8	489.2			668.4			305.445	14.32	48.535			436.2			7801	545.4
											305.875	14.642																		1803.2	490.6			750			305.875	14.642	49.44			437.6			7942.8	544.8
											306.305	14.565																		1688.6	488.8			644.6			306.305	14.565	49.094			434.6			7812.6	545
											306.735	14.491																		1711	488.4			668			306.735	14.491	48.944			437.4			7865.8	541.6
											307.166	14.385																		1680.2	485.8			640.4			307.166	14.385	47.082			437.4			7868.6	540.2
											307.596	14.414																		1734.8	488.4			695.4			307.596	14.414	50.575			435.6			7906.4	540
											308.027	14.749																		1719.2	488.4			657.4			308.027	14.749	47.706			436.4			7856.4	545.4
											308.457	14.707																		1756.6	487.8			693.8			308.457	14.707	48.674			436.4			7920.2	542
											308.888	14.361																		1713.6	486.8			673			308.888	14.361	45.438			438			7919	545.4
											309.318	14.635																		1727	488			664.4			309.318	14.635	48.964			436			7925.2	542.2
											309.749	14.45																		1719	487.6			664.8			309.749	14.45	48.609			435.2			7960.4	543
											310.18	14.558																		1715.2	487			649.4			310.18	14.558	48.17			437			7970.4	540.8
											310.61	14.696																		1701.4	489.8			625			310.61	14.696	49.44			436.8			7949.4	544
											311.041	14.574																		1734.8	490			660.6			311.041	14.574	50.281			436.4			8031.2	543
											311.472	14.709																		1754	486.8			670.6			311.472	14.709	45.552			435.6			8036.2	548
											311.903	14.482																		1712.4	488.4			642.2			311.903	14.482	46.777			437.6			8032.2	546.2
											312.334	14.361																		1715.8	489.8			651.8			312.334	14.361	49.724			435.8			8060.6	544.4
											312.765	14.563																		1724.2	489.8			643.2			312.765	14.563	50.635			434			8066	544.2
											313.196	14.325																		1731.6	486.6			660.4			313.196	14.325	45.656			437.2			8138.4	545.4
											313.627	14.456																		1763.2	489.4			682			313.627	14.456	49.627			436.2			8161	543.4
											314.058	14.304																		1765.4	491.8			688.2			314.058	14.304	48.995			438.2			8219.2	547.6
											314.489	14.411																		1732.6	493.4			650.2			314.489	14.411	52.285			436.2			8161	545.6
											314.92	14.35																		1744.4	488.6			652.2			314.92	14.35	47.292			436.2			8263.2	547
											315.351	14.381																		1764	489			672.4			315.351	14.381	47.932			438			8263.2	544.4
											315.782	14.479																		1758.2	496			658.4			315.782	14.479	52.522			435.6			8254.2	550.6
											316.213	14.405																		1781	488			677.4			316.213	14.405	46.06			435.4			8338.8	549.6
											316.645	14.293																		1763.6	485			670.4			316.645	14.293	44.38			439.2			8319	542.4
											317.076	14.472																		1774.2	488.8			665			317.076	14.472	48.555			438.4			8329.6	542.2
											317.507	14.325																		1767.4	487			656.2			317.507	14.325	50.478			434.2			8413.2	538.8
											317.939	14.289																		1792.8	488.4			682.6			317.939	14.289	48.052			436.6			8452.2	544.4
											318.37	14.31																		1749	484.4			634.8			318.37	14.31	43.358			437.4			8421.2	545.8
											318.802	14.275																		1782.6	489.8			665.2			318.802	14.275	49.62			437.6			8493	542.8
											319.233	14.322																		1782.4	487.4			657.8			319.233	14.322	48.015			436.6			8510	542.4
											319.665	14.375																		1814.6	488.8			684.4			319.665	14.375	48.352			436			8546.6	545.2
											320.097	13.967																		1767.6	483.8			663			320.097	13.967	45.068			437.2			8571.4	540.6
											320.528	14.202																		1769.4	484.6			636.6			320.528	14.202	44.547			436.4			8613	544.6
											320.96	14.256																		1802.6	486.6			663.6			320.96	14.256	47.399			437.4			8653.2	541.2
											321.392	14.441																		1784.4	487.8			625.6			321.392	14.441	47.826			435			8650	545.4
											321.824	14.308																		1807	488.4			650.8			321.824	14.308	48.634			435			8731.4	544.8
											322.255	14.312																		1792.8	492			636.4			322.255	14.312	49.638			437.2			8716.2	547.6
											322.687	14.205																		1817.8	490			657.8			322.687	14.205	48.972			437.6			8824.2	544.6
											323.119	14.485																		1824.6	489.4			633.4			323.119	14.485	47.818			436.8			8856.8	546.8
											323.551	14.401																		1818	491.4			629.4			323.551	14.401	49.907			437.6			8882.8	545.4
											323.983	14.368																		1818	491.2			625.6			323.983	14.368	50.184			436.6			8924.6	545.4
											324.415	14.25																		1849	491.6			661.2			324.415	14.25	46.771			438			8996.8	552.6
											324.847	14.3																		1881.8	490.6			682.2			324.847	14.3	46.655			436.2			9070.8	552.8
											325.279	14.394																		1850.6	490.6			639.2			325.279	14.394	48.05			436.4			9055.4	549.2
											325.712	14.072																		1853	491.8			656			325.712	14.072	47.841			436.4			9162.2	552.2
											326.144	14.27																		1867	491.6			658.2			326.144	14.27	47.818			436.8			9129	551.4
											326.576	14.273																		1883.4	491.2			665.2			326.576	14.273	46.998			436.4			9200.2	553
											327.008	14.169																		1869.2	491.4			654			327.008	14.169	47.871			435.2			9230.6	552.6
											327.441	14.324																		1874.8	492.8			641.2			327.441	14.324	46.077			437.6			9253.4	557.4
											327.873	14.354																		1894.2	490.4			660.4			327.873	14.354	46.053			434.4			9256.2	556
											328.305	14.235																		1925.4	494			695.2			328.305	14.235	47.03			435.4			9337.4	560
											328.738	14.312																		1914.4	498			673			328.738	14.312	48.58			436.4			9347	563.2
											329.17	14.328																		1894.6	496			654			329.17	14.328	44.665			437.4			9312.6	568.6
											329.603	14.278																		1903.4	494.2			649.6			329.603	14.278	43.653			437.8			9431	567
											330.036	14.381																		1892	502			625.8			330.036	14.381	48.613			435.4			9430.2	572.4
											330.468	14.311																		1945	501.4			684			330.468	14.311	47.016			436.8			9495.4	574.2
											330.901	14.282																		1897.4	499.2			641.4			330.901	14.282	44.898			437.6			9435.4	574.8
											331.333	14.221																		1901.4	503.8			647.4			331.334	14.221	46.143			438			9465.6	580.6
											331.766	14.276																		1929	504.2			667.4			331.766	14.276	46.512			436.2			9504.8	582.4
											332.199	14.319																		1923	511			656.6			332.199	14.319	47.748			436.8			9500.8	592.2
											332.632	14.32																		1913.6	510.6			647.6			332.632	14.32	46.058			437			9488.4	596.8
											333.065	14.279																		1913.2	507.4			649.6			333.065	14.279	43.881			436.4			9499.2	598.2
											333.498	14.415																		1910	514			632.2			333.498	14.415	47.642			435.2			9496.6	600.6
											333.931	14.056																		1898	516.2			649.6			333.931	14.056	45.711			435.2			9531.2	612.4
											334.364	14.502																		1894	510.4			613.2			334.364	14.502	40.724			438.4			9445.2	615.2
											334.797	14.362																		1896.6	516.4			627.8			334.797	14.362	41.946			436.2			9462.4	627.4
											335.23	14.091																		1903.8	519.2			652.4			335.23	14.091	43.672			435			9533	627.8
											335.663	14.293																		1914.2	523.6			639.6			335.663	14.293	42.277			438.2			9557.4	640.2
											336.096	14.332																		1926.8	523.4			653.4			336.096	14.332	41.311			436.4			9538.6	647
											336.529	13.927																		1883	526.4			635.4			336.529	13.927	41.176			436.8			9593.8	654.4
											336.962	14.296																		1926	526.6			644.8			336.962	14.296	40.913			437			9607	656
											337.396	14.322																		1933.2	523.6			648.8			337.396	14.322	37.696			437.2			9617	666.4
											337.829	14.25																		1900.4	534.4			625.8			337.829	14.25	39.233			438.2			9570.4	683.4
											338.262	14.348																		1952.8	534.8			655.6			338.262	14.348	39.438			436.6			9696.4	685.6
											338.696	14.433																		1965.6	540.2			664.6			338.696	14.433	39.938			437.4			9678.6	694.8
											339.129	14.404																		1927.2	546.4			635.4			339.129	14.404	40.766			437.8			9604	704.2
											339.563	14.234																		1930.2	543.8			645.8			339.563	14.234	37.899			437			9669	718.8
											339.996	14.259																		1965.8	550.2			678.4			339.996	14.259	38.962			437.6			9706.8	726.6
											340.43	14.408																		1953	554.4			661			340.43	14.408	38.889			436.8			9628	739.2
											340.863	14.34																		1925.8	549.8			641.8			340.863	14.34	36.487			437.2			9596	745.8
											341.297	14.344																		1941.8	557.8			661.2			341.297	14.344	37.477			437.8			9589.2	758
											341.731	14.53																		1976.2	560.6			683.6			341.731	14.53	37.022			436.8			9579.8	771.2
											342.165	14.404																		1911.2	564.6			629			342.165	14.404	36.821			438.6			9530.4	780.8
											342.598	14.386																		1947.8	568.2			675			342.598	14.386	37.949			437.2			9522.6	782.4
											343.032	14.425																		1929	573.8			658.4			343.032	14.425	37.721			437.4			9467	799
											343.466	14.511																		1936.6	574.2			659.8			343.466	14.511	37.175			436.8			9458.6	806.4
											343.9	14.475																		1911.6	574.4			646.4			343.9	14.475	35.674			436.2			9386.8	823.6
											344.334	14.398																		1890.4	577.4			646.4			344.334	14.398	36.429			435.4			9286.6	825.2
											344.768	14.629																		1882	579.6			626.4			344.768	14.629	36.124			434.6			9209.4	836
											345.202	14.544																		1890.2	583.8			648.4			345.202	14.544	35.816			437.6			9186.4	845.8
											345.636	14.423																		1880.4	586.8			657.8			345.636	14.423	35.436			437.4			9134.8	859
											346.07	14.539																		1887.6	593.8			660.2			346.07	14.539	36.276			436			9102.2	871
											346.504	14.507																		1864.8	592.4			656.2			346.504	14.507	35.286			435.8			8987.6	879.6
											346.938	14.401																		1841	600.6			630.4			346.938	14.401	35.361			439			9036.8	896
											347.373	14.394																		1868.4	598.6			646.4			347.373	14.394	34.404			435.8			9136.2	909
											347.807	14.617																		1927.4	606.4			677.6			347.807	14.617	34.914			435.6			9227.8	924.8
											348.241	14.463																		1899.4	609.4			644.4			348.241	14.463	33.833			437.8			9321.6	945
											348.675	14.453																		1915	617.8			636.2			348.675	14.453	34.114			437.2			9484	966.6
											349.11	14.514																		2006.2	629			698.6			349.11	14.514	34.117			437.4			9708	999
											349.544	14.557																		2016.8	637.2			677.4			349.544	14.557	34.712			437.4			9878.2	1013
											349.979	14.675																		2005.6	634.2			627.2			349.979	14.675	32.636			437.6			10020	1040
											350.413	14.418																		2017.6	652.4			637			350.413	14.418	34.391			437.8			10212.8	1061.8
											350.848	14.47																		2049.2	659			650			350.848	14.47	33.77			437.4			10319.8	1093.6
											351.282	14.41																		2096.4	662			673.4			351.282	14.41	33.633			437.4			10548.4	1105.2
											351.717	14.373																		2104	664			662.4			351.717	14.373	31.827			438.6			10692.6	1146.8
											352.152	14.532																		2123.8	678.4			655.2			352.152	14.532	33.14			438			10761.2	1163.4
											352.586	14.366																		2118.4	686			661.6			352.586	14.366	33.086			436.2			10802.4	1191.2
											353.021	14.357																		2126.6	690.8			667.2			353.021	14.357	32.688			437.4			10832.4	1212.6
											353.456	14.425																		2085.4	702.6			622.6			353.456	14.425	33.233			438.8			10763.4	1232.6
											353.891	14.368																		2119.4	705.6			662.6			353.891	14.368	32.547			437.8			10802	1260.6
											354.326	14.497																		2189.2	712.4			716.8			354.326	14.497	32.153			438.2			10873.6	1291
											354.761	14.691																		2162.6	724.8			663.4			354.761	14.691	32.727			437			10868	1316.4
											355.196	14.512																		2144.8	731.2			650.2			355.196	14.512	32.321			437.4			10949	1346.4
											355.631	14.677																		2154	733.8			637.6			355.631	14.677	32.321			437.8			10969.6	1353.6
											356.066	14.662																		2188	753			674			356.066	14.662	33.084			434.4			10999.8	1397.4
											356.501	14.774																		2197.4	756.2			663.2			356.501	14.774	33			439.2			11047.8	1399.8
											356.936	14.879																		2222.4	762			650.8			356.936	14.879	32.451			436			11213.4	1440.6
											357.371	14.628																		2497.2	777.6			933.2			357.371	14.628	32.412			439.8			11625.2	1482
											357.806	14.916																		2245.8	778.2			640			357.806	14.916	31.953			437.2			11405.6	1504.4
											358.242	14.849																		2252.8	784.6			646.6			358.242	14.849	32.19			437.4			11463.6	1516
											358.677	14.904																		2280.6	795.4			661.8			358.677	14.904	32.012			436.8			11523.2	1557
											359.112	15.008																		2315.6	800.8			671.4			359.112	15.008	32.268			437.2			11627.2	1564
											359.548	14.827																		2271.8	804.2			648.8			359.548	14.827	31.81			436.8			11594.8	1591.8
											359.983	14.91																		2268.2	810.6			635.6			359.983	14.91	31.546			438.8			11585.4	1617.4
											360.418	14.917																		2290	815			653.6			360.418	14.917	31.681			436.6			11624	1631
											360.854	14.963																		2274.6	820.8			636.2			360.854	14.963	31.586			436.4			11585.8	1653.4
											361.289	15.064																		2322	832			669			361.289	15.064	31.651			437			11642.2	1685
											361.725	15.073																		2318.4	836.4			647.6			361.725	15.073	31.543			435.8			11732.6	1705.8
											362.161	14.89																		2331.6	841.6			673.2			362.161	14.89	31.397			436.2			11810.6	1727.4
											362.596	14.912																		2334.6	853.6			674.8			362.596	14.912	31.574			438.4			11805.2	1753.4
											363.032	15.091																		2353.6	858.4			673.4			363.032	15.091	31.491			439			11807.2	1770.8
											363.468	15.099																		2321.4	874.2			641.4			363.468	15.099	32.138			437			11768	1797.4
											363.904	15.148																		2352.4	869.6			671.6			363.904	15.148	31.058			438.2			11767.4	1827.2
											364.339	15.123																		2329	877			657.2			364.339	15.123	31.232			437			11712	1845.8
											364.775	15.082																		2324.2	884.8			654			364.775	15.082	30.988			439			11727.8	1877.6
											365.211	15.134																		2337.8	894.8			659.8			365.211	15.134	31.29			437.4			11747.2	1899.2
											365.647	15.131																		2341.8	910.4			653.6			365.647	15.131	31.602			438.2			11810.6	1932.4
											366.083	15.363																		2370.8	920			644.8			366.083	15.363	31.685			437			11879.6	1961.4
											366.519	15.302																		2392	927.2			650			366.519	15.302	31.451			437			12034.4	1995.6
											366.955	15.258																		2421.6	932.4			650.2			366.955	15.258	31.208			437			12260.2	2024.4
											367.391	15.154																		2433.8	942.8			646.8			367.391	15.154	31.033			438.2			12438.8	2064.2
											367.827	15.184																		2435.2	947.6			639.2			367.827	15.184	30.83			437.8			12467.6	2091.4
											368.264	15.399																		2490.2	965.4			657			368.264	15.399	31.007			435.8			12562	2143.8
											368.7	15.244																		2481.8	974.8			659.4			368.7	15.244	30.968			438			12614.2	2171.4
											369.136	15.455																		2545	997.4			688.2			369.136	15.455	31.268			439.2			12702.6	2224.4
											369.572	15.523																		2552.4	1006.4			679.6			369.572	15.523	31.287			436.6			12744.2	2257.8
											370.009	15.398																		2511.8	1022.6			649			370.009	15.398	31.835			436.2			12746.4	2278.2
											370.445	15.374																		2510.2	1027.4			647.8			370.445	15.374	30.914			437.8			12761.8	2345
											370.882	15.535																		2530.6	1035.8			647			370.882	15.535	30.957			437.4			12771.8	2370.4
											371.318	15.402																		2572.4	1046.2			688.2			371.318	15.402	30.895			438.8			12922	2404.8
											371.755	15.533																		2613.2	1070.8			691.8			371.755	15.533	31.44			437.6			13061.8	2451.6
											372.191	15.619																		2576.2	1084.2			630.4			372.191	15.619	31.561			435			13088.4	2492
											372.628	15.812																		2604.4	1085.6			624.2			372.628	15.812	30.846			439			13147.8	2535.2
											373.064	15.709																		2638.2	1106.4			651.4			373.064	15.709	30.889			438.2			13299.2	2601.4
											373.501	15.699																		2667.4	1126.8			668.6			373.501	15.699	31.438			435.8			13400.6	2633.8
											373.938	15.676																		2651.2	1138.6			636			373.938	15.676	31.288			437			13491.6	2679.4
											374.374	15.807																		2718.8	1146.6			665.2			374.374	15.807	30.999			437.6			13656.6	2724.8
											374.811	15.784																		2739.6	1154.6			660.4			374.811	15.784	30.636			438.2			13833.4	2776.6
											375.248	15.637																		2735.8	1180			638.4			375.248	15.637	30.72			438			14051.6	2853.4
											375.685	15.832																		2801	1203			638			375.685	15.832	31.344			437.2			14299.8	2880.4
											376.122	15.769																		2808.6	1210.6			631.4			376.122	15.769	30.983			437.4			14438.2	2933
											376.559	15.686																		2829.4	1231.8			645.4			376.559	15.686	31.437			438.4			14568.2	2962.2
											376.996	15.817																		2864	1254.8			643.2			376.996	15.817	31.389			437.8			14684.2	3040.6
											377.433	16.019																		2917.6	1255.6			638.8			377.433	16.019	30.767			437.2			14864.6	3097.2
											377.87	15.996																		2947.4	1269			630.4			377.87	15.996	30.934			438			15115.2	3124.4
											378.307	15.96																		3018.8	1290			658			378.307	15.96	30.756			438.6			15449.6	3206.8
											378.744	15.966																		3060.4	1310			670.4			378.744	15.966	31.018			437.4			15639.8	3250.6
											379.181	15.97																		3088	1341.2			653.8			379.181	15.97	31.113			438			15896.6	3341
											379.619	15.891																		3097	1352.6			650.4			379.619	15.891	30.995			438			16046.2	3388.8
											380.056	16.06																		3152.4	1360			662.6			380.056	16.06	30.826			438			16165.8	3429
											380.493	16.101																		3142.8	1396.2			639.8			380.493	16.101	31.221			437.4			16185.2	3508.4
											380.931	16.129																		3167.2	1423.8			658.6			380.931	16.129	31.171			438.6			16212	3599.2
											381.368	16.291																		3226.8	1439.4			669.4			381.368	16.291	30.905			438.2			16367.4	3677.8
											381.806	16.158																		3225.2	1459.8			645.4			381.806	16.158	30.928			438.8			16611.4	3740
											382.243	16.186																		3282	1481.8			638.8			382.243	16.186	30.994			437.6			16969.4	3806.6
											382.681	16.387																		3341	1519.2			610			382.681	16.387	31.23			437.2			17275.6	3901.8
											383.118	16.288																		3389.4	1536.6			652.8			383.118	16.288	31.293			437.6			17453.8	3949.6
											383.556	16.318																		3414	1562.8			659.4			383.556	16.318	31.17			436.8			17539.8	4049.2
											383.993	16.277																		3376.6	1582.2			627			383.993	16.277	31.117			438.2			17519.4	4114.6
											384.431	16.325																		3445.6	1610			648.6			384.431	16.325	31.37			439.2			17782.2	4171.4
											384.869	16.44																		3502.8	1634.2			643			384.869	16.44	31.088			438.2			18038	4285.4
											385.307	16.464																		3599	1668			681.4			385.307	16.464	31.32			438			18402.6	4365.2
											385.744	16.576																		3620.6	1696.8			646.2			385.744	16.576	31.309			438.8			18589.8	4456.8
											386.182	16.625																		3688	1718.4			662.8			386.182	16.625	31.274			438.4			18859.2	4531.2
											386.62	16.637																		3752.8	1743.4			659			386.62	16.637	30.996			438.2			19255	4649
											387.058	16.649																		3814.6	1764.2			640			387.058	16.649	31.008			437.8			19707.6	4715.4
											387.496	16.73																		3884	1798.4			630.8			387.496	16.73	31.263			437.6			20076.2	4790.4
											387.934	16.629																		3956.2	1832.4			663.6			387.934	16.629	31.423			437.2			20464	4877.2
											388.372	16.851																		4031.6	1864.4			655.6			388.372	16.851	31.383			439			20689.8	4981
											388.81	16.728																		3972.4	1887			635			388.81	16.728	31.449			437.6			20585.4	5046.4
											389.248	16.81																		3964	1910.2			671.6			389.248	16.81	31.19			437.8			20257	5158.6
											389.686	16.79																		3858.8	1926.6			651			389.686	16.79	31.481			436.8			19756.2	5169.2
											390.125	16.908																		3824	1942.4			650.8			390.125	16.908	31.278			438			19417.8	5247.8
											390.563	16.913																		3851.6	1960.6			682.4			390.563	16.913	31.313			438.4			19420.8	5299.6
											391.001	16.933																		3855.4	1986			658.2			391.001	16.933	31.395			435.2			19540.2	5374.8
											391.44	16.841																		3865.2	2008.8			642.4			391.44	16.841	31.37			437.6			19779.4	5446.2
											391.878	16.807																		3917	2043.4			639.8			391.878	16.807	31.611			435.8			20138.4	5521.4
											392.316	16.896																		4015.4	2053			639			392.316	16.896	31.286			438.4			20622.4	5599.2
											392.755	16.933																		4133.2	2086.2			656.8			392.755	16.933	31.357			437.8			21187.4	5694.6
											393.193	17.065																		4214.2	2109.4			635.6			393.193	17.065	31.121			437.4			21605.6	5810
											393.632	17.147																		4255.6	2146.8			616.6			393.632	17.147	31.57			439			21838.8	5848.6
											394.07	17.055																		4294.8	2176.4			654.6			394.07	17.055	31.173			438.2			21998	6014.2
											394.509	16.984																		4319.4	2209.2			660.2			394.509	16.984	31.366			437.4			22205.2	6086.2
											394.948	17.244																		4404.4	2244.2			670.8			394.948	17.244	31.278			436.2			22322.4	6216.6
											395.386	17.24																		4345.2	2274			638.6			395.386	17.24	31.349			439.4			22138.4	6291.6
											395.825	17.126																		4292.4	2316.2			646			395.825	17.126	31.478			437			21938	6406.8
											396.264	17.304																		4295.4	2329.2			616.6			396.264	17.304	31.24			436.6			21876	6494.8
											396.703	17.324																		4366.2	2354			662.8			396.703	17.324	31.454			437.8			22040	6529.8
											397.141	17.376																		4395.4	2392.6			631.2			397.141	17.376	31.521			437.2			22295	6640.6
											397.58	17.365																		4470	2417.6			631.4			397.58	17.365	31.565			437			22736.6	6711.6
											398.019	17.224																		4566.8	2452.2			643.6			398.019	17.224	31.596			437.6			23421	6813.8
											398.458	17.419																		4702.4	2473.2			651.6			398.458	17.419	31.557			437.4			23906.4	6888.6
											398.897	17.638																		4766.6	2492.4			630.6			398.897	17.638	31.362			438.6			24079.4	6987.2
											399.336	17.464																		4730.8	2522.2			641.4			399.336	17.464	31.331			437.6			24057.4	7091
											399.775	17.449																		4669.8	2555			655			399.775	17.449	31.567			436.8			23664.4	7147
											400.215	17.413																		4590.4	2588.8			647.2			400.215	17.413	31.508			437.4			23293	7265.4
											400.654	17.507																		4533	2607			631.4			400.654	17.507	31.552			436.4			22917	7315.8
											401.093	17.577																		4515.8	2642.6			647.2			401.093	17.577	31.832			437			22656.8	7365.8
											401.532	17.642																		4531.8	2673			653.2			401.532	17.642	31.87			438.4			22638	7450
											401.971	17.553																		4535.4	2697.4			665			401.971	17.553	31.739			438			22715.2	7556.6
											402.411	17.748																		4563.2	2723.2			646			402.411	17.748	31.762			437.2			22716.6	7634.4
											402.85	17.678																		4556.2	2757			638.2			402.85	17.678	31.769			439.2			22801	7735
											403.29	17.798																		4616.4	2778.2			663			403.29	17.798	31.805			437.4			22875.6	7797.2
											403.729	17.851																		4652.6	2811.4			643.2			403.729	17.851	31.805			438			23103.8	7900.4
											404.169	17.743																		4678.8	2811.8			630.2			404.169	17.743	31.62			439.6			23448.2	7941.8
											404.608	17.714																		4800.4	2856.6			647.8			404.608	17.714	31.654			439.4			24090.6	8075.6
											405.048	17.855																		4949	2875			648.2			405.048	17.855	31.644			437.2			24735.8	8141
											405.487	17.819																		5038.2	2906.4			665.4			405.487	17.819	31.675			437.6			25205.2	8231.8
											405.927	17.727																		5047.4	2947.6			672			405.927	17.727	31.923			436.2			25353.8	8303.2
											406.367	17.932																		5029.8	2972			642.6			406.367	17.932	31.938			437.6			25108	8373
											406.806	17.985																		4933.4	2997.6			646.8			406.806	17.985	31.905			439.4			24481.6	8457.6
											407.246	18.017																		4806	3025.4			652.2			407.246	18.017	31.924			438.6			23707.4	8541.6
											407.686	17.998																		4700.8	3054.2			649.8			407.686	17.998	31.816			437			23158.4	8663
											408.126	18.059																		4702.6	3078.6			663.4			408.126	18.059	31.93			438.4			23030.4	8707.2
											408.566	17.912																		4622.2	3115.6			630.4			408.566	17.912	32.034			438.8			22916.4	8794.8
											409.006	18.028																		4691.6	3118.2			651.4			409.006	18.028	31.796			437.2			23061.8	8869.2
											409.446	18.018																		4703.4	3152.4			659.8			409.446	18.018	31.994			437.4			23101.4	8923.4
											409.886	18.06																		4684.8	3184.2			637.4			409.886	18.06	32.03			436.4			23047.8	9015.2
											410.326	18.11																		4708.4	3214.6			645.2			410.326	18.11	32.045			437			23081.8	9104.8
											410.766	18.111																		4695.4	3238.2			636.4			410.766	18.111	32.023			436.2			23048.8	9186.2
											411.206	18.226																		4712.8	3265.6			651.8			411.206	18.226	32.134			436.8			22933.2	9240
											411.646	18.198																		4822.2	3312.8			708.2			411.646	18.198	32.294			440.4			23314.6	9335
											412.086	18.371																		4948.4	3311			682.2			412.086	18.371	32.104			438.6			23904.6	9385.8
											412.527	18.256																		5000.2	3347.2			621.8			412.527	18.256	32.182			439			24605.6	9475.6
											412.967	18.384																		5211.8	3367			657.6			412.967	18.384	32.232			437.6			25430	9526.2
											413.407	18.323																		5185	3382.4			646			413.407	18.323	32.147			438.4			25418	9596.2
											413.848	18.369																		5085.6	3425.6			645.4			413.848	18.369	32.526			436.6			24818	9626.2
											414.288	18.436																		4940.2	3455.4			622.2			414.288	18.436	32.571			437.8			24044	9702.4
											414.728	18.293																		4858.8	3462.2			640.4			414.728	18.293	32.291			439.8			23701.2	9799.6
											415.169	18.349																		4904.4	3499.2			656.4			415.169	18.349	32.185			438			23807.6	9949.4
											415.609	18.451																		4950.4	3541.6			645.4			415.609	18.451	32.409			437.4			23977.6	10015.6
											416.05	18.452																		4991.4	3580.2			689.4			416.05	18.452	32.247			437.8			24003.4	10182.6
											416.491	18.461																		4954.6	3606.2			653.6			416.491	18.461	32.229			436			23951.6	10272.4
											416.931	18.459																		4961.6	3644.2			664.2			416.931	18.459	32.356			438.8			23945	10345.4
											417.372	18.552																		4989.2	3671.6			651.2			417.372	18.552	32.143			439.6			24033.8	10494.6
											417.813	18.409																		4948.8	3728.2			644.8			417.813	18.409	32.543			438.2			24024.6	10548
											418.253	18.635																		4915.8	3754.4			617			418.253	18.635	32.537			437.2			23685.4	10632.4
											418.694	18.547																		4843	3772.4			626.6			418.694	18.547	32.323			435.4			23360.6	10759.2
											419.135	18.765																		4872.8	3822			640.8			419.135	18.765	32.587			437.8			23193.4	10823
											419.576	18.683																		4924.6	3863.4			680.6			419.576	18.683	32.655			437.8			23396	10928.2
											420.017	18.707																		5006.6	3894			643			420.017	18.707	32.727			438.8			23968.6	10996.4
											420.458	18.678																		5170.6	3920			656			420.458	18.678	32.511			436.4			24826.8	11151.4
											420.899	18.934																		5399.4	3930			630.2			420.899	18.934	32.32			438.8			25819.2	11240.8
											421.34	18.792																		5598	3958			668.2			421.34	18.792	32.282			439			26901.6	11339.8
											421.781	18.84																		5699.2	4030			631.6			421.781	18.84	32.735			438.4			27529.8	11410
											422.222	18.828																		5752.2	4031.4			646.4			422.222	18.828	32.428			440			27764	11515
											422.663	18.865																		5811.4	4110			641.8			422.663	18.865	32.697			438.6			28045.6	11667.2
											423.105	18.878																		5910	4119.4			643.8			423.105	18.878	32.643			436			28539.8	11720
											423.546	19.03																		5950.2	4169			632.8			423.546	19.03	32.809			437			28575.2	11812
											423.987	19.139																		5835.2	4191.8			624.8			423.987	19.139	32.728			439.2			27849	11905.2
											424.428	19.22																		5580.2	4211			638.4			424.428	19.22	32.748			434.8			26350.2	11965.8
											425.311	19.508																		5250.6	4249.8			625.6			424.87	18.964	32.661			436.8			25014	12111.4
											425.753	20.197																		5145.4	4295.8			656.8			425.311	19.073	33.056			437.4			24191.2	12109.8
											426.194	20.849																		5050.8	4303.6			642.8			425.753	19.182	32.659			440.2			23622.2	12269.6
											426.636	21.489																		4989	4355.2			634.6			426.194	19.203	32.989			437.4			23310.2	12313.6
											427.077	22.078																		5095	4379.4			649.4			426.636	19.253	32.927			435.8			23740.2	12412.6
											427.519	22.781																		5397.8	4407.2			637.2			427.077	19.234	32.928			436.4			25388	12495.6
											427.96	23.244																		5657.4	4445.4			635.8			427.519	19.378	32.888			437			26549.4	12625.2
											428.402	23.876																		5634	4470			630.6			427.96	19.19	32.882			439.2			26703	12697.6
											428.844	24.538																		5406.6	4495.6			636.2			428.402	19.238	32.871			436.8			25432.8	12784.4
											429.286	25.099																		5202.2	4507.6			674			428.844	19.345	32.856			438.4			24082.2	12823.4
											429.727	25.77																		5183.8	4553.4			649.6			429.286	19.255	32.892			438.6			24197.2	12948.8
											430.169	26.394																		5359.2	4594.2			659.8			429.727	19.355	32.924			438.8			24939.4	13060
											430.611	27.092																		5451.4	4636			645.6			430.169	19.33	32.995			438			25507.6	13161.2
											431.053	27.698																		5475.6	4686.2			646			430.611	19.345	33.151			437.8			25612	13253
											431.495	28.28																		5407.2	4721.2			666.4			431.053	19.396	33.112			437.6			25108.4	13374.4
											431.937	28.978																		5222.4	4727.2			656			431.495	19.493	33.022			436.8			24082.2	13429.4
											432.379	29.501																		5010.4	4771.6			653			431.937	19.487	33.169			436.8			23013.2	13505.8
											432.821	30.074																		4866.8	4798.8			617.8			432.379	19.494	33.056			438.6			22414	13629
											433.263	30.81																		4917	4837.8			661.2			432.821	19.505	33.018			441.2			22480.2	13757
											433.705	31.471																		5147	4872.4			638.4			433.263	19.448	33.198			437.8			23821.6	13795.8
											434.148	32.256																		5505.6	4912.8			646.8			433.705	19.616	33.234			438			25416.6	13902.4
											434.59	32.718																		5673	4958			673.2			434.148	19.649	33.431			437.4			26119	13959.6
											435.032	33.41																		5568.8	4966			652.6			434.59	19.673	33.276			438.6			25642	14044
											435.474	33.496																		5259.2	5025.6			634.4			435.032	19.827	33.41			435.8			23960.2	14173.8
											435.917	33.062																		5103.8	5055			627.2			435.474	19.874	33.496			436.4			23151.6	14224.8
											436.359	33.504																		5143.4	5036			650.4			435.917	19.95	33.062			438.4			23171.6	14344.6
											436.802	33.51																		5211.8	5113			668.6			436.359	20.078	33.504			438			23296.8	14391.6
											437.244	33.506																		5117.8	5132.6			639.4			436.802	19.81	33.51			436.4			23246	14450.8
											437.687	33.409																		5143.4	5183.2			649.8			437.244	19.735	33.506			439.8			23419	14596.6
											438.129	33.224																		5111.4	5212			637.8			437.687	19.697	33.409			437.6			23350.4	14728.2
											438.572	33.326																		5222.6	5232.2			666.8			438.129	19.892	33.224			439.6			23569.8	14864.6
											439.014	33.449																		5256	5280.8			642.2			438.572	19.896	33.326			438.2			23831.4	14969.4
											439.457	33.66																		5297.2	5337.6			642.6			439.014	19.988	33.449			438.4			23929	15085
											439.9	33.308																		5279.2	5393.2			649.4			439.457	20.061	33.66			437.8			23727.6	15159.6
											440.342	33.588																		5243	5413.4			709.2			439.9	19.883	33.308			438.8			23511.2	15374
											440.785	33.373																		5249	5483.2			629.4			440.342	20.126	33.588			437.4			23583	15460
											441.228	33.539																		5504.2	5504.4			661.4			440.785	19.956	33.373			437			24929	15621.2
											441.671	33.413																		5947	5564.6			660.6			441.228	20.051	33.539			439.6			27025.8	15720.2
											442.114	33.686																		6277.2	5590.2			630			441.671	20.09	33.413			437.2			28740.2	15859.4
											442.557	33.425																		6322.6	5665.2			635.2			442.114	20.086	33.686			437.6			28951	15956
											443	33.529																		6111.4	5690.4			630.8			442.557	20.185	33.425			436.2			27783.2	16155.6
											443.443	33.544																		5930	5759.8			650.8			443	20.199	33.529			438.2			26787	16310
											443.886	33.647																		5874.6	5793			630.6			443.443	20.247	33.544			438.8			26530.4	16400.4
											444.329	33.708																		5965.2	5883.8			643.2			443.886	20.274	33.647			438			26893.8	16623.2
											444.772	33.691																		6114.4	5941.2			669.4			444.329	20.454	33.708			438.8			27290.2	16762.6
											445.215	33.547																		6074.2	5977.8			619.4			444.772	20.253	33.691			436.4			27552.2	16884.2
											445.658	33.647																		6137.6	5996			653.2			445.215	20.338	33.547			437.8			27619.4	17006
											446.102	33.818																		6117.4	6048.6			641.4			445.658	20.37	33.647			436.6			27524.4	17115.8
											446.545	33.934																		6073.8	6102.2			644.2			446.102	20.371	33.818			436.2			27297.6	17190.4
											446.988	33.666																		6018.4	6165.4			653.6			446.545	20.441	33.934			437.2			26899.2	17317.6
											447.432	33.832																		5888.2	6149.4			621.2			446.988	20.412	33.666			438.4			26424.8	17402
											447.875	33.895																		5796.6	6191.6			637.2			447.432	20.477	33.832			437.6			25832.8	17445.4
											448.319	33.944																		5777.2	6220			658.2			447.875	20.532	33.895			439.4			25589.8	17494
											448.762	34.042																		5747	6268			632.4			448.319	20.454	33.944			439			25638.2	17611.4
											449.206	33.951																		5765.4	6317.6			618.4			448.762	20.493	34.042			437.6			25734.6	17710.2
											449.649	33.71																		5849.6	6353.4			636.2			449.206	20.524	33.951			438.4			26037.2	17860.8
											450.093	33.82																		5887.4	6373.2			639.6			449.649	20.566	33.71			438			26156	18044.4
											450.536	34.238																		5826.4	6430.4			623			450.093	20.462	33.82			435.8			26052.6	18161
											450.98	34.078																		5802.2	6536.4			671.2			450.536	20.461	34.238			438.6			25748	18248.4
											451.424	33.934																		5714	6559.4			626.2			450.98	20.617	34.078			440.2			25304.2	18396.4
											451.868	33.573																		5700.8	6588.6			646.2			451.424	20.642	33.934			438.2			25133.6	18562.6
											452.311	33.892																		5666.2	6571.6			627			451.868	20.63	33.573			439.2			25053.6	18704.8
											452.755	34.17																		5644.8	6655			614.6			452.311	20.686	33.892			438.2			24932	18781
											453.199	34.099																		5654.8	6720.8			638.8			452.755	20.807	34.17			437			24745.6	18826.8
											453.643	34.03																		5672.2	6738.6			664.4			453.199	20.743	34.099			436.2			24806.2	18919
											454.087	34.161																		5668.8	6782.8			627			453.643	20.834	34.03			439.8			24826.6	19079.2
											454.531	34.264																		5693.2	6864.4			642.6			454.087	20.918	34.161			437.2			24787.2	19251.8
											454.975	34.06																		5727.8	6930.2			640			454.531	20.812	34.264			437.2			25087	19387.2
											455.419	34.354																		5854.4	6964.6			648.2			454.975	20.915	34.06			438			25539.8	19600
											455.863	34.198																		5936.2	7055			611.4			455.419	21.034	34.354			438			25926.6	19699.2
											456.307	34.162																		5996.8	7061			634.8			455.863	21.08	34.198			438			26071	19804.6
											456.752	34.235																		5933.6	7097.4			651.8			456.307	20.91	34.162			438			25911	19931.8
											457.196	34.377																		6000.8	7130.4			653.4			456.752	20.908	34.235			440			26229	19982.6
											457.64	34.256																		6236.8	7184.8			638.8			457.196	21.037	34.377			439.2			27248.6	20061.6
											458.085	34.344																		6552.8	7213.4			684.6			457.64	20.959	34.256			436.6			28683.2	20219.2
											458.529	34.246																		6762.6	7291.4			674.2			458.085	20.937	34.344			438.4			29754.4	20392.2
											458.973	34.334																		6846.8	7290.4			641.4			458.529	21.127	34.246			439.8			30012.6	20444
											459.418	34.371																		6765.6	7333.6			652.4			458.973	21.247	34.334			437.8			29425	20522.4
											459.862	34.332																		6513.2	7360.8			664.6			459.418	21.153	34.371			437.8			28313.6	20580
											460.307	34.573																		6204.4	7358.4			635			459.862	21.156	34.332			437.2			26959.8	20597
											460.751	34.447																		5911	7442.4			650.2			460.307	21.133	34.573			437.6			25544	20698.6
											461.196	34.556																		5657.2	7446			614.4			460.751	21.216	34.447			439			24383.8	20780.2
											461.64	34.486																		5552.2	7497.4			636.6			461.196	21.147	34.556			438.2			23881	20866.4
											462.085	34.535																		5459.8	7492.4			630.6			461.64	21.098	34.487			436.6			23520	20896.2
											462.53	34.441																		5577	7555.4			654.8			462.085	21.279	34.535			437.6			23786.4	21047.8
											462.975	34.33																		5721	7583.2			642.6			462.53	21.191	34.441			437.2			24607.2	21186
											463.419	34.771																		6081	7613			646.6			462.975	21.235	34.33			436.4			26238.4	21341.4
											463.864	34.503																		6485	7681			631.2			463.419	21.335	34.771			437.4			28068.2	21270
											464.309	34.661																		6752	7654.6			648.8			463.864	21.361	34.503			438			29220.8	21354
											464.754	34.694																		6838.2	7710.4			647.4			464.309	21.351	34.661			437			29642.2	21421.4
											465.199	34.703																		6814.2	7750			635			464.754	21.436	34.694			437.2			29460.8	21515
											465.644	34.793																		6650.6	7794.4			611.8			465.199	21.495	34.703			438.6			28705.4	21635.2
											466.089	34.756																		6434	7839.4			630.2			465.644	21.36	34.793			437.6			27801	21711.2
											466.534	34.695																		6147.6	7862.8			645.8			466.089	21.421	34.756			439.2			26330.4	21798.2
											466.979	34.897																		5870.2	7902.8			636.8			466.534	21.493	34.695			439.4			24985.6	21951
											467.424	34.777																		5626.6	7979.4			629.2			466.979	21.445	34.897			437.6			23932.2	22049.4
											467.869	34.984																		5536.4	7986.8			633			467.424	21.514	34.777			436.6			23425.2	22147
											468.315	35.072																		5618.6	8064.6			660.6			467.869	21.555	34.984			438.6			23662.6	22237
											468.76	34.972																		5522.8	8090.4			643			468.315	21.436	35.072			436.8			23408	22259.4
											469.205	35.06																		5347	8126.6			609.2			468.76	21.664	34.972			436.2			22478.4	22426.6
											469.65	34.958																		5020.4	8153			641.4			469.205	21.448	35.06			436.2			21058	22446.4
											470.096	34.94																		4773.8	8178.2			639			469.65	21.765	34.958			438.4			19636.4	22578.6
											470.541	35.05																		4569.4	8223.2			641.8			470.096	21.564	34.94			439.6			18855.8	22716.6
											470.987	35.116																		4545	8268.8			627.6			470.541	21.749	35.05			436.4			18639.4	22783
											471.432	34.987																		4589.6	8345.4			653.4			470.987	21.704	35.116			436.2			18789.6	22959.4
											471.878	34.93																		4655	8339.2			631			471.432	21.82	34.987			438.2			19072.6	23020.6
											472.323	34.979																		4733	8374.8			638.6			471.878	21.727	34.93			439.2			19483.4	23157.6
											472.769	34.983																		4884	8415			628.2			472.323	21.778	34.979			437.6			20170.2	23243.6
											473.214	35.182																		5122.4	8435.6			654.6			472.769	21.765	34.983			437.6			21182.4	23300.4
											473.66	35.213																		5187.2	8495			627.6			473.214	21.763	35.182			436.6			21578.4	23341.2
											474.106	35.355																		5148	8527.8			632.8			473.66	21.902	35.213			439			21248	23410
											474.552	35.059																		4953	8591.4			624.4			474.106	21.933	35.355			437.2			20360.2	23501
											474.997	35.322																		4824.8	8568.4			652.2			474.552	21.792	35.059			437.2			19799.6	23630
											475.443	35.223																		4879.2	8666			624.2			474.997	21.881	35.322			439			20070.2	23730.2
											475.889	35.272																		5033.8	8693.2			639.8			475.443	22.195	35.223			436.2			20436.8	23878.4
											476.335	35.224																		5077.6	8762.8			640.4			475.889	22.083	35.272			437.2			20734	24041.2
											476.781	35.334																		5066	8784.6			657			476.335	22.124	35.224			437.8			20585.6	24134.2
											477.227	35.485																		4984.4	8862			658			476.781	22.041	35.334			438.4			20286.8	24278.4
											477.673	35.548																		5034.8	8919			665.8			477.227	22.15	35.485			436.8			20390.8	24340.2
											478.119	35.581																		5107	8948.8			653.6			477.673	22.119	35.548			438.6			20787	24378.8
											478.565	35.532																		5242.8	8981.4			650.8			478.119	22.207	35.581			438.8			21329	24447.6
											479.011	35.559																		5265.8	9024.8			620.4			478.565	22.357	35.532			439.6			21398.8	24601.8
											479.457	35.476																		5145.8	9077.4			616			479.011	22.203	35.559			438.2			21018.2	24733.6
											479.904	35.717																		5084.2	9089.2			604.6			479.457	22.336	35.476			435.4			20660	24828.8
											480.35	35.625																		5220.8	9166.6			661.8			479.904	22.267	35.717			438.4			21136	24875.2
											480.796	35.568																		5254.6	9166.6			633.2			480.35	22.237	35.625			437			21415.4	24941.2
											481.243	35.725																		5272.8	9199			630.2			480.796	22.274	35.568			436.4			21473.8	25072.6
											481.689	35.492																		5227.6	9270.6			628.6			481.243	22.324	35.725			437			21230.2	25163.6
											482.135	35.393																		5195.2	9293			645			481.689	22.324	35.492			437.8			21028	25387.6
											482.582	35.554																		5202.6	9338			628			482.135	22.517	35.393			438.8			20944.4	25582.6
											483.028	35.704																		5220.8	9453			642.8			482.582	22.426	35.554			439.2			21057	25791.4
											483.475	35.709																		5347	9556.2			646.4			483.028	22.448	35.704			438.2			21586.8	25976
											483.921	35.932																		5489.2	9597			643.2			483.475	22.467	35.709			437.8			22213	26087
											484.368	35.833																		5776.6	9689			681.4			483.921	22.486	35.932			439.6			23341.2	26181
											484.815	35.734																		6064.8	9711.4			652			484.368	22.644	35.833			438.4			24555.8	26316.6
											485.261	35.806																		6657.6	9750.8			672			484.815	22.443	35.734			439.4			27342.4	26497
											485.708	35.958																		9635	9834.4			651.8			485.261	22.421	35.806			436			40718.2	26684.4
											486.155	35.964																		14052	9918			641.8			485.708	22.872	35.958			437.6			59272.4	26802.8
											486.602	35.911																		16171.2	9927.6			626			486.155	23.949	35.964			438.4			65535	26823.4
											487.048	35.882																		15112.2	9955.6			630.8			486.602	23.533	35.911			438			62166.6	26941.6
											487.495	36.063																		10236.6	10005.4			628.8			487.048	23.152	35.882			436.4			42127.6	27104.2
											487.942	36.013																		6948.8	10081			640.8			487.495	22.995	36.063			437.2			28073.2	27178.4
											488.389	36.143																		5945.6	10114.6			637.4			487.942	23.022	36.013			438			23694.8	27307.8
											488.836	36.122																		5553.8	10151.4			685.2			488.389	22.89	36.143			437			21954.8	27314.8
											489.283	36.192																		5350.8	10186			633.6			488.836	22.866	36.122			436.2			21263.8	27427.4
											489.73	36.209																		5459	10252.2			657.6			489.283	22.873	36.192			438			21649	27555.2
											490.177	36.071																		5721	10328.6			611.6			489.73	23.054	36.209			438.8			22774.6	27752.2
											490.624	36.517																		5910	10372			653.2			490.177	23.142	36.071			438.2			23369	27977.6
											491.072	36.429																		5843.6	10494			626.8			490.624	23.122	36.517			436.6			23188.6	27978
											491.519	36.434																		5649.2	10501.4			659.4			491.072	23.169	36.429			438.2			22196.4	28062
											491.966	36.483																		5388.8	10546.4			625.4			491.519	23.129	36.434			436.6			21220.4	28185.2
											492.413	36.526																		5299.6	10575.8			651.2			491.966	23.157	36.483			436.4			20724.8	28228.4
											492.861	36.6																		5342.2	10614.8			628.2			492.413	23.28	36.526			439			20877.2	28298.2
											493.308	36.445																		5536.4	10646.6			625.6			492.861	23.356	36.6			436.6			21651.2	28333
											493.756	36.615																		5594.8	10646.6			617.4			493.308	23.266	36.445			440.6			22010.4	28444.2
											494.203	36.509																		5506	10711.2			666.8			493.756	23.313	36.615			438			21424	28495
											494.65	36.401																		5204.4	10698.2			646			494.203	23.311	36.509			436.8			20201	28543
											495.098	36.427																		4895.4	10684.4			642			494.65	23.387	36.401			437.4			18829.4	28588
											495.546	36.503																		4777.4	10776.8			731.2			495.098	23.466	36.427			440.8			17973.8	28815.2
											495.993	36.508																		4622.6	10831.4			640			495.546	23.37	36.503			438.2			17681.6	28910.4
											496.441	36.478																		4755	10904.6			627.8			495.993	23.429	36.508			437.2			18243.2	29108.4
											496.889	36.505																		4981.4	10945.6			651.2			496.441	23.562	36.478			438.2			19029.4	29242.8
											497.336	36.537																		4924.6	10947.8			597			496.889	23.458	36.505			437.2			19045	29229.6
											497.784	36.591																		4798.6	11003.8			644.6			497.336	23.262	36.537			437.4			18502.4	29357.4
											498.232	36.759																		4747.2	11060.2			616.8			497.784	23.565	36.591			436.8			18144.8	29470
											498.68	36.838																		4983.8	11121.6			651.8			498.232	23.636	36.759			438.8			18979.8	29500.6
											499.128	36.901																		5252.4	11178.4			630.6			498.68	23.545	36.838			436.6			20260.2	29595.8
											499.575	36.891																		5406.8	11218.8			619.6			499.128	23.724	36.901			437.8			20798.4	29653.6
											500.023	36.831																		5342.8	11271.8			657.8			499.575	23.759	36.891			437.6			20376.6	29805.6
											500.471	36.995																		5043	11294			642.8			500.023	23.62	36.831			439.2			19272.2	29911.4
											500.919	37.11																		4982.8	11386.6			663.6			500.471	23.892	36.995			438.4			18741.8	30032
											501.367	36.879																		5015.8	11456.2			637.4			500.919	23.768	37.11			436.8			19059	30130.4
											501.816	36.945																		5140.6	11464.2			624.2			501.367	23.898	36.879			439.2			19522.8	30334
											502.264	37.145																		5274.4	11523.8			660			501.816	23.886	36.945			438.6			19978.4	30443.2
											502.712	37.117																		5135.8	11582.4			645.2			502.264	23.828	37.145			438.4			19491	30439.8
											503.16	36.943																		4988.4	11575.8			625.2			502.712	23.875	37.117			438			18900.4	30445.4
											503.608	37.037																		4999.2	11570			647			503.16	23.864	36.943			437.8			18884.6	30571
											504.057	37.016																		4886.6	11603.2			622.8			503.608	23.948	37.037			437.8			18427.4	30584.4
											504.505	37.106																		4774	11627.6			643.8			504.057	24.101	37.016			436.2			17781.2	30670.2
											504.953	37.02																		4626	11705.6			651.4			504.505	23.905	37.106			437.8			17277.8	30804.2
											505.402	37.146																		4602.6	11744.8			626.8			504.953	24.116	37.02			438			17112.8	30980.2
											505.85	37.03																		4683.4	11790.6			631.6			505.402	24.101	37.146			436.6			17443.6	31002.2
											506.299	37.235																		4847.8	11830.4			639.8			505.85	24.339	37.03			437.8			17929	31204
											506.747	37.29																		4849.2	11950.8			655			506.299	24.251	37.235			441.2			17950	31352
											507.196	37.38																		4662	12038.4			619.6			506.747	24.216	37.29			438			17312.8	31546.6
											507.644	37.493																		4525.2	12092.4			643.8			507.196	24.185	37.38			438			16692.6	31615.8
											508.093	37.458																		4485.4	12182.8			655.2			507.644	24.396	37.493			437.8			16355.4	31763.4
											508.542	37.38																		4508	12227.6			635.8			508.093	24.279	37.458			437.2			16584.8	31913.8
											508.99	37.592																		4587.8	12254.2			672.4			508.542	24.31	37.38			437.2			16778.8	32050
											509.439	37.494																		4448.4	12352			650.8			508.99	24.113	37.592			437			16400	32132.2
											509.888	37.65																		4323.6	12343.8			618.4			509.439	24.434	37.494			438.6			15782.4	32190.6
											510.337	37.65																		4241	12424.6			618.4			509.888	24.367	37.65			438			15485.4	32274.6
											510.786	37.627																		4347.8	12429.8			654.6			510.337	24.62	37.65			436.2			15655.6	32291.6
											511.235	37.601																		4350.8	12455.4			607.2			510.786	24.463	37.627			437.4			15910.6	32377.2
											511.684	37.71																		4465.2	12518.2			638.6			511.235	24.464	37.601			439.6			16280.4	32562.4
											512.133	37.582																		4489	12550.2			647.2			511.684	24.429	37.71			438			16373.6	32557.6
											512.581	37.634																		4417.6	12543.8			625			512.132	24.493	37.582			436.8			16109.4	32651.6
											513.031	37.651																		4356.2	12613.4			640.6			512.582	24.677	37.634			437.8			15697.6	32790.2
											513.48	37.783																		4282.4	12610.4			644.6			513.031	24.745	37.651			438.6			15345.6	32766.2
											513.929	37.649																		4237.2	12699.8			657			513.48	24.461	37.783			437.4			15293.4	32891.8
											514.378	37.734																		4225.8	12728.2			652.8			513.929	24.555	37.649			437.6			15203.6	33082.6
											514.827	37.969																		4234	12853.6			642.2			514.378	24.827	37.734			436.8			15109.8	33343.2
											515.276	37.99																		4191.4	12991.4			621.2			514.827	24.835	37.969			438			14996.6	33500
											515.726	38.165																		4209.4	13066.4			647.6			515.276	24.752	37.99			437.4			15037.6	33680
											516.175	38.024																		4204.4	13136.6			635.8			515.726	25.034	38.165			438.4			14891	33710.2
											516.624	37.94																		4140	13121			637			516.175	24.967	38.024			439.4			14667.8	33791.4
											517.074	38.175																		4092	13090.6			646.4			516.624	24.932	37.94			438.2			14466.6	33786.6
											517.523	38.133																		3980.8	13183.8			610.6			517.074	24.967	38.175			435.2			14109	33830.6
											517.973	38.318																		3966	13194.8			622.2			517.523	25.006	38.133			436.8			13994.2	33893.8
											518.422	38.021																		3951.6	13221.2			634.2			517.973	25.142	38.318			436			13829	33802.4
											518.872	38.369																		3960	13189.4			623.6			518.422	25.287	38.021			437.6			13817.8	33976.4
											519.321	38.15																		3986.8	13332.6			632.4			518.872	25.165	38.369			437.2			13961.8	34046.2
											519.771	38.22																		4059.8	13342.4			651.4			519.321	25.205	38.15			436.8			14174.2	34265.2
											520.221	38.319																		4028.6	13411.8			643			519.771	25.189	38.22			438.2			14083.8	34382.6
											520.67	38.194																		3937	13531.8			646.6			520.221	25.362	38.319			436.2			13620.4	34611.4
											521.12	38.324																		3850.8	13544.6			652.6			520.67	25.34	38.194			439.2			13274	34752.2
											521.57	38.238																		3808.8	13628.4			637.4			521.12	25.445	38.324			437.8			13101	34856.6
											522.02	38.306																		3742.8	13686.6			597			521.57	25.285	38.238			438.8			13038.2	35084.2
											522.47	38.358																		3722	13710.8			627.2			522.02	25.304	38.306			435.4			12857.6	35091.4
											522.919	38.39																		3651	13740.8			647			522.47	25.284	38.358			436			12527.8	35122.2
											523.369	38.55																		3607.2	13765.8			649.4			522.919	25.413	38.39			437.6			12288.4	35155.2
											523.819	38.347																		3608.4	13864.6			645.2			523.369	25.522	38.55			437.6			12255.6	35267.6
											524.269	38.626																		3603.8	13898			648.8			523.819	25.368	38.347			437			12297.4	35540
											524.719	38.596																		3575.4	14015.8			646.2			524.269	25.173	38.626			437.4			12282.4	35590.6
											525.169	38.743																		3611.6	14127.2			624.8			524.719	25.538	38.596			439.2			12320.2	35904.2
											525.62	38.746																		3634.2	14264			621.2			525.169	25.402	38.743			438			12482.6	36124.6
											526.07	38.71																		3745.2	14323.6			650.4			525.62	25.563	38.746			438.8			12757	36273.8
											526.52	38.599																		3868.2	14402.4			675.4			526.07	25.541	38.71			437.8			13176.2	36513
											526.97	38.629																		3940.6	14457.4			638.6			526.52	25.771	38.599			436.4			13451.6	36760.8
											527.42	38.773																		3913.2	14531			615.4			526.97	25.683	38.629			434.4			13455.8	36926.4
											527.871	38.709																		3886.6	14637.2			627.4			527.42	25.764	38.773			438.2			13277.4	37058.8
											528.321	38.554																		3805	14663.8			635.8			527.871	25.662	38.709			439			12985.8	37186.8
											528.772	38.764																		3790.4	14705.6			636.8			528.321	25.669	38.554			437.4			12922.4	37445.6
											529.222	38.888																		3868.2	14840.2			655			528.772	25.702	38.764			437.6			13156.6	37591.8
											529.672	38.9																		3885.4	14918.4			636			529.222	25.77	38.888			439.4			13245.2	37671.6
											530.123	38.979																		3867	14980.4			631.2			529.672	25.877	38.9			440.2			13135.6	37819
											530.573	38.955																		3747.6	15006			613.6			530.123	25.801	38.979			437.2			12760.2	37813
											531.024	38.973																		3687	15019.6			613.8			530.573	25.956	38.955			436.2			12454	37873
											531.475	39.109																		3640.8	15093.8			636.8			531.024	25.919	38.973			437			12226.8	38044.8
											531.925	39.075																		3619.8	15169.2			633.6			531.475	25.986	39.109			437.8			12125	38105.2
											532.376	39.038																		3662.4	15241.2			648.8			531.925	25.82	39.075			436.2			12320.4	38325.2
											532.827	39.09																		3762	15329.6			625			532.376	26.072	39.038			437.6			12657.2	38585.2
											533.277	39.131																		3907.4	15354.4			629			532.827	25.883	39.09			438.2			13295.4	38596.6
											533.728	39.085																		4077	15405.2			608.8			533.277	25.796	39.131			437.8			14053.4	38686.8
											534.179	38.951																		4288.6	15401.2			657.2			533.728	25.852	39.085			436.6			14704	38723.6
											534.63	39.028																		4336.8	15417.8			663.4			534.179	25.874	38.951			438.8			14860.6	38895.2
											535.081	39.081																		4325.8	15450.6			660.6			534.63	26.17	39.028			438			14666	38904
											535.532	39.12																		4260.2	15464.4			645.8			535.081	25.833	39.081			436.2			14637	38890.2
											535.983	39.248																		4219	15499.2			620			535.532	26.161	39.12			439			14377.2	38936.2
											536.434	39.332																		4105.8	15552.8			603.2			535.983	26.351	39.248			437.2			13895.4	38950
											536.885	39.267																		4002.4	15617.8			644			536.434	26.294	39.332			437.2			13416.6	39033.2
											537.336	39.351																		3902.8	15658.4			636.2			536.885	26.287	39.267			436.4			13063	39201.6
											537.787	39.387																		3937.6	15691.8			605.4			537.336	26.585	39.351			438.6			13139.6	39201
											538.238	39.384																		4123.8	15799			657.4			537.787	26.472	39.387			438			13752.2	39437.8
											538.69	39.407																		4249.8	15873.2			646			538.238	26.373	39.384			438.4			14310.6	39629.4
											539.141	39.415																		4382.8	15899.8			642.6			538.69	26.524	39.407			437.2			14743.8	39675.4
											539.592	39.438																		4369.4	15942			603.8			539.141	26.53	39.415			437.2			14797.4	39774.6
											540.043	39.627																		4320.8	15922.4			629.6			539.592	26.438	39.438			438.2			14591.4	39700.2
											540.495	39.733																		4230.6	16007.6			611.6			540.043	26.553	39.627			438			14240.8	39728.4
											540.946	39.508																		4175	16059.8			610.4			540.495	26.441	39.733			437			14091.8	39756
											541.398	39.844																		4271	16017.4			666.2			540.946	26.784	39.508			438.2			14125.2	39871.4
											541.849	39.722																		4379.6	16184.2			644.4			541.398	26.912	39.844			439.8			14523.6	39954.8
											542.301	39.689																		4542.8	16205.8			626.4			541.849	26.916	39.722			436			15176.6	40136.8
											542.752	39.873																		4721.6	16214.6			634.6			542.301	27.152	39.689			436			15687	40191.4
											543.204	39.727																		4774	16293.6			627.8			542.752	27.204	39.873			436.6			15869.2	40205.2
											543.655	39.801																		4749.4	16268.8			639.6			543.204	27.304	39.727			438.8			15691.8	40286.2
											544.107	39.866																		4724.8	16378.2			653.8			543.655	27.282	39.801			437.8			15575.6	40488.4
											544.559	39.796																		4726.4	16467.2			653			544.107	27.126	39.866			438.8			15669.8	40644
											545.01	39.832																		4704.6	16533.8			619.4			544.559	27.262	39.796			436.4			15604.2	40886.4
											545.462	39.844																		4608.2	16597.4			642.2			545.011	27.234	39.832			436.2			15204.8	41010
											545.914	39.928																		4418.2	16661.2			648			545.462	27.126	39.844			436.8			14547	41157
											546.366	40.003																		4233.6	16713.8			621			545.914	27.318	39.928			436.6			13845.4	41202.8
											546.818	39.951																		4204	16807.2			627			546.366	27.591	40.003			436.2			13591.6	41360.6
											547.27	39.864																		4239.6	16857.2			632.2			546.818	27.024	39.951			434.8			13981.2	41541.4
											547.722	39.881																		4448	16845.2			627.8			547.27	26.937	39.864			439.8			14810	41593.6
											548.174	40.049																		4655	16897.8			615			547.722	26.865	39.881			438.4			15653	41709.4
											548.626	39.872																		4842.6	17043			623			548.174	27.096	40.049			437.8			16195.6	41899.6
											549.078	40.189																		4826.8	17021.8			638.6			548.626	26.976	39.872			438.2			16164	42030.6
											549.53	40.178																		4690.4	17210.6			637.6			549.078	27.009	40.189			438			15643	42171.8
											549.982	40.118																		4655.4	17271.6			699.8			549.53	27.066	40.178			437			15314.6	42337.2
											550.434	40.057																		4562.6	17367			626.8			549.982	27.213	40.118			436.2			15089.6	42638.6
											550.887	39.951																		4549.2	17467.6			658.8			550.434	27.303	40.057			436.8			14907.8	42953.4
											551.339	40.039																		4366.8	17507			611.4			550.887	27.405	39.951			437.8			14314.6	43163.6
											551.791	40.077																		4315	17625.4			630			551.339	27.25	40.039			438			14153	43364.2
											552.243	40.153																		4371	17664.8			647			551.791	27.2	40.077			437			14338	43423.6
											552.696	40.323																		4482.8	17711			658			552.243	27.186	40.153			438			14727	43455.8
											553.148	40.308																		4555.4	17785.6			623			552.696	27.327	40.323			438			15013	43459.4
											553.601	40.199																		4572.4	17841.2			628			553.148	27.239	40.308			437			15108.8	43614.6
											554.053	40.418																		4553.6	17838			624			553.601	27.104	40.199			436.2			15122.4	43725.4
											554.506	40.356																		4547.8	17934			619			554.053	27.338	40.418			439			14990.4	43724.6
											554.958	40.24																		4462.2	17981.2			624.8			554.506	27.302	40.356			436.6			14680.2	43911
											555.411	40.393																		4381.6	18019			626.8			554.958	27.134	40.24			434.6			14464.8	44133.8
											555.864	40.482																		4464.2	18108			623.8			555.411	27.26	40.393			436.2			14711.6	44185.6
											556.316	40.48																		4577.4	18247.6			608.6			555.864	27.415	40.482			437.8			15085.4	44432.2
											556.769	40.574																		4605.4	18321.8			633.2			556.316	27.343	40.48			437.4			15160.4	44618
											557.222	40.583																		4587	18454.4			630.2			556.769	27.429	40.574			434.4			15055.8	44847
											557.674	40.63																		4587.8	18475			647.2			557.222	27.45	40.583			439			15002.8	44881.4
											558.127	40.85																		4589.4	18535			638.6			557.674	27.497	40.63			438.2			15006.8	44979.2
											558.58	40.73																		4536.2	18650.6			634.8			558.127	27.506	40.85			437.2			14818.4	45023.6
											559.033	40.875																		4441	18642.4			646.4			558.58	27.4	40.73			436.6			14495.4	45135.4
											559.486	40.759																		4373.2	18754			640.8			559.033	27.416	40.875			439.2			14254.6	45246
											559.939	40.876																		4512	18854.8			632.6			559.486	27.567	40.759			437.6			14705	45622.8
											560.392	40.829																		4724.8	18959.8			625.8			559.939	27.453	40.876			435			15556.6	45754.4
											560.845	40.711																		4992	19006.8			639			560.392	27.834	40.829			436.2			16278.2	45920.4
											561.298	40.841																		5111.4	19020.6			652.2			560.845	27.782	40.711			437.4			16702.8	46084
											561.751	40.938																		5059.2	19139.2			634.8			561.298	27.789	40.841			436.6			16556	46229.8
											562.204	40.976																		5046	19256			645.2			561.751	27.956	40.938			438			16387	46405
											562.658	41.108																		4983.4	19393.2			659.4			562.204	27.837	40.976			438			16192.6	46696.8
											563.111	40.996																		5024.2	19589.2			649.2			562.658	27.933	41.108			438			16311.6	47025.2
											563.564	40.844																		5009.2	19665			615.8			563.111	27.821	40.996			435.6			16407.2	47341.6
											564.017	40.86																		5146	19717.2			634			563.564	27.745	40.844			435.8			16896.4	47642.8
											564.471	40.973																		5303.4	19798			652.8			564.017	27.743	40.86			436.8			17415.8	47821.6
											564.924	40.971																		5397.8	19927.6			621			564.471	27.603	40.973			436.4			17926.6	48007
											565.378	41.035																		5509.2	19980.4			608.4			564.924	27.783	40.971			441.2			18247.8	48131.6
											565.831	41.023																		5569.2	20098.4			643.6			565.378	27.933	41.035			438			18277.2	48349.2
											566.285	41.071																		5609.4	20180.8			607.8			565.831	27.926	41.023			438.4			18517.8	48564
											566.738	41.182																		5906.2	20224.6			604.6			566.285	27.998	41.071			437.6			19540.2	48615.4
											567.192	41.301																		6567.8	20304.2			634			566.738	27.858	41.182			436			21933.8	48680.8
											567.645	41.146																		7346.4	20406			603.8			567.192	28.099	41.301			435.8			24599.6	48788.8
											568.099	41.126																		8079	20335.6			632.4			567.645	28.066	41.146			440			27165.2	48793.8
											568.553	41.314																		8623.6	20305.2			629.8			568.099	28.169	41.126			437.2			29007.8	48746.8
											569.006	41.306																		9369.6	20375.4			642.8			568.553	28.221	41.314			435.8			31566.2	48699.4
											569.46	41.275																		10808.4	20430.6			647.6			569.006	28.365	41.306			438.8			36469.8	48838.2
											569.914	41.329																		12368.8	20460.8			599.4			569.46	28.337	41.275			436.6			42132.8	48950.4
											570.368	41.301																		13474.4	20529.6			653.2			569.914	28.491	41.329			437			45653.4	49053
											570.822	41.217																		13787.2	20566.4			623.8			570.368	28.423	41.301			438.4			46935.6	49173.4
											571.275	41.269																		13826	20565.2			622.6			570.822	28.373	41.217			437.4			47158.2	49271.4
											571.729	41.186																		14251	20635.4			617.4			571.275	28.441	41.269			436.2			48554	49381.6
											572.183	41.305																		14621.4	20660.2			650.6			571.729	28.308	41.186			437.2			50003.4	49539.2
											572.637	41.392																		14325.8	20721.4			633.8			572.183	28.499	41.305			437.8			48676.8	49544.2
											573.091	41.413																		14356.6	20780			651.8			572.637	28.573	41.392			437.6			48616.4	49583.4
											573.546	41.568																		15335.6	20773.6			609			573.091	28.665	41.413			435.2			51984.2	49546.2
											574	41.55																		17007.6	20811.4			639.2			573.546	28.827	41.568			435.8			57420.8	49452.8
											574.454	41.474																		18182.2	20836.4			633.4			574	28.989	41.55			437			61168.6	49532.6
											574.908	41.511																		17939.8	20829.8			639.4			574.454	29.01	41.474			438.4			60276	49605.6
											575.362	41.422																		17204.4	20880.6			635.8			574.908	28.83	41.511			437			58106	49685.2
											575.817	41.604																		17142.8	20893.2			626.2			575.362	28.843	41.422			438.8			57889.4	49819.8
											576.271	41.702																		17762.4	20988.6			612.2			575.817	28.809	41.604			437.6			60143.6	49834.2
											576.725	41.681																		19014.2	21061			652.8			576.271	29.201	41.702			438.4			63532.6	49891
											577.18	41.78																		20348.8	21081.4			630.8			576.725	30.38	41.681			435.8			65535	49968.4
											577.634	41.918																		21927.6	21093.2			646.8			577.18	32.796	41.78			438			65535	49875.8
											578.089	41.972																		22655	21141.6			634			577.634	33.93	41.918			437			65535	49829.6
											578.543	41.956																		22196.2	21130			613.4			578.088	33.244	41.972			436.8			65535	49739.4
											578.997	41.941																		20976.2	21175.6			641.4			578.543	31.336	41.956			435.8			65535	49867.8
											579.452	41.907																		20271.6	21117.2			657.2			578.998	30.233	41.941			437.2			65535	49744.4
											579.907	41.942																		21242	21116			645.4			579.452	31.741	41.907			437.6			65535	49781.2
											580.361	41.91																		22624.6	21157			693.6			579.907	33.823	41.942			439			65535	49836
											580.816	41.815																		23310	21208			624			580.361	34.949	41.91			436.6			65535	49998
											581.271	41.892																		25020.8	21259.4			642.6			580.816	37.567	41.815			436			65535	50235.4
											581.725	41.711																		28064.2	21353.4			636			581.271	42.263	41.892			438.2			65535	50364.8
											582.18	41.792																		31053	21329.8			655.8			581.725	46.852	41.711			438.6			65535	50523.8
											582.635	41.78																		30622.2	21446.4			630			582.18	46.209	41.792			437.6			65535	50708
											583.09	41.678																		25732.6	21469.6			630.8			582.635	38.675	41.78			437.6			65535	50777.6
											583.545	41.814																		20865.2	21482.6			660.6			583.09	31.144	41.678			437			65535	50933
											584	41.71																		18761.4	21659.8			617.6			583.545	29.506	41.814			437.6			62109	51192
											584.455	41.668																		19491.4	21745.6			640.2			584	29.75	41.71			436.6			64004.6	51525
											584.91	41.736																		21057.4	21839.4			635			584.455	31.467	41.668			439.2			65535	51798.4
											585.365	41.859																		22021.6	22056.8			619.2			584.91	32.969	41.736			437.6			65535	52237.6
											585.82	41.914																		21823.2	22178			631			585.365	32.652	41.859			439.6			65535	52372
											586.275	42.148																		20742	22225.8			637.6			585.82	30.979	41.914			437			65535	52422
											586.73	42.164																		19426.6	22360			647.8			586.275	29.871	42.148			437.2			63514.2	52451.4
											587.185	42.264																		18769.8	22360.6			643.6			586.73	29.751	42.164			436.8			61569.2	52433
											587.641	42.351																		19539.6	22451.8			621			587.185	29.903	42.264			436.6			63887	52526.8
											588.096	42.292																		21215.8	22572			617.2			587.641	31.73	42.351			437.4			65535	52702.2
											588.551	42.381																		22271.8	22577.8			630.2			588.096	33.344	42.291			438.2			65535	52788.2
											589.007	42.377																		21517.8	22600.8			639.2			588.551	32.172	42.381			435.4			65535	52735.2
											589.462	42.388																		19320.6	22556.2			622.2			589.007	30.186	42.377			436.6			62567	52633.2
											589.917	42.455																		16799.6	22540.4			624.6			589.462	29.779	42.388			437.2			54940.8	52582.6
											590.373	42.379																		14756.4	22546.6			647			589.917	29.586	42.455			436			48337.2	52516.6
											590.828	42.452																		13965.2	22555.4			655.6			590.373	29.658	42.379			437.2			45532.4	52628.4
											591.284	42.642																		13417.8	22568.8			644			590.828	29.543	42.452			438			43882	52569.8
											591.739	42.656																		13161.4	22655.8			612.6			591.284	29.57	42.642			437			43049.6	52543
											592.195	42.609																		13119.6	22646.4			621.8			591.739	29.73	42.656			437.4			42659.4	52503
											592.651	42.495																		14203.6	22648.2			622.6			592.195	29.767	42.609			437.2			46246.8	52564.6
											593.106	42.565																		15808.6	22621.4			627.8			592.651	29.704	42.495			437.2			51734	52641
											593.562	42.404																		17428	22715.6			633.4			593.106	29.896	42.565			435.6			56809.4	52778.6
											594.018	42.507																		17765.6	22707.2			620.4			593.562	29.845	42.404			437.6			58068	52955.8
											594.474	42.401																		17412.8	22764			626.4			594.018	29.761	42.507			438			57030.2	52961.6
											594.929	42.213																		18178.8	22738.6			617.4			594.474	29.699	42.401			437.2			59748.4	53034.2
											595.385	42.325																		19236.4	22662.8			638.4			594.929	29.897	42.213			437.8			62844.4	53087.8
											595.841	42.589																		19622.2	22661.6			625.4			595.385	30.216	42.325			436.4			63495.4	52947.2
											596.297	42.448																		18118.2	22717.8			650.4			595.841	29.878	42.589			436.8			59114.8	52753.4
											596.753	42.602																		15971.2	22582.6			618			596.297	29.787	42.448			439.2			52160.8	52604.8
											597.209	42.657																		14710.4	22714			630.6			596.753	29.777	42.602			435			47914	52730.2
											597.665	42.718																		14407.4	22664.4			613.4			597.209	29.852	42.657			437.6			46821.2	52543.8
											598.121	42.586																		14342.4	22756.2			645.2			597.665	29.788	42.718			436.8			46627.8	52685.2
											598.577	42.764																		14317	22736.6			621.2			598.121	29.862	42.586			437.4			46485.2	52800.6
											599.033	42.666																		14366	22888.8			629			598.577	29.874	42.764			437.4			46612.4	52937.8
											599.49	42.703																		14462.6	22794			641.2			599.033	29.918	42.666			437.2			46839.4	52837.2
											599.946	42.882																		14477.8	22832.4			639.4			599.49	29.788	42.703			438.4			47095.8	52880
											600.402	42.753																		14259.4	22896.6			619.2			599.946	29.823	42.882			436.8			46357	52812.4
											600.858	42.796																		14522.8	22812.4			636.6			600.402	29.721	42.753			436.8			47358	52773.4
											601.315	42.769																		15248.8	22866.6			634.6			600.858	29.942	42.796			436.2			49442.2	52848.8
											601.771	42.837																		15797.8	22899			647.2			601.315	29.931	42.769			439.4			51266	52952.8
											602.228	42.931																		15927.2	22929.4			654			601.771	29.962	42.837			437.6			51628.8	52943.6
											602.684	43.016																		16428.6	23017.2			625			602.228	30.047	42.931			436.4			53221.4	53034.6
											603.14	43.08																		17809.8	23047			685.6			602.684	30.232	43.016			437.4			57327.4	52998.4
											603.597	43.118																		19033.2	23131.8			641.6			603.14	30.387	43.08			437.4			61166.2	53117.2
											604.054	43.143																		19093.2	23164.8			655			603.597	30.497	43.118			436.8			61114.4	53148
											604.51	43.137																		17326.2	23243			662			604.054	30.305	43.143			436			55650	53299.4
											604.967	43.045																		15267.4	23284			638.4			604.51	30.131	43.137			436.2			49190.2	53401.6
											605.423	43.119																		14447.2	23253.2			624.4			604.967	30.041	43.045			438.4			46637.8	53441.2
											605.88	43.222																		14540	23339			637.4			605.423	30.213	43.119			436.8			46652.2	53550.2
											606.337	43.144																		14467	23462.6			639			605.88	30.126	43.222			435.4			46539.6	53711.8
											606.794	43.113																		14147.2	23466			616			606.337	30.179	43.144			437.6			45452.6	53813.8
											607.25	43.082																		13765.6	23476			630			606.794	29.947	43.113			435.6			44492.2	53877.2
											607.707	43.05																		13563.2	23436			632.4			607.25	30.105	43.082			438			43585.4	53819.6
											608.164	43.083																		13079.6	23352.6			637.4			607.707	30.021	43.05			438.2			42081.8	53666
											608.621	43.056																		12442.4	23388.8			610.6			608.164	29.809	43.083			436.8			40302.2	53711.2
											609.078	43.156																		12181.6	23311.6			625.4			608.621	29.989	43.056			438.4			39160.2	53563
											609.535	43.194																		12069.4	23343.2			640.4			609.078	30.082	43.156			436.8			38632.8	53515
											609.992	43.085																		12319.6	23255.2			647.8			609.535	30.09	43.194			438			39437.6	53262.4
											610.449	43.307																		12608.8	23166			621.4			609.992	30.217	43.085			437			40292.6	53190.6
											610.906	43.391																		13039.6	23238.6			634.6			610.449	30.308	43.307			436			41563.8	53089.6
											611.363	43.246																		13106.8	23283.6			634.8			610.906	30.36	43.391			436.6			41715.8	53090.6
											611.82	43.433																		13238.8	23294.6			628			611.363	30.547	43.246			439			41911	53288.6
											612.278	43.415																		13125.6	23439.2			637.4			611.82	30.61	43.433			439.2			41435.6	53394.2
											612.735	43.506																		13005	23524.4			625			612.278	30.562	43.415			437.6			41132.6	53614.6
											613.192	43.531																		12765.2	23591.2			637.4			612.735	30.37	43.506			439.6			40570.6	53653.8
											613.65	43.579																		13137	23723.6			649.2			613.192	30.402	43.531			437.6			41724.8	53930.2
											614.107	43.503																		13398.4	23785.6			651.6			613.65	30.35	43.579			435.2			42650.8	54017
											614.564	43.643																		13094	23786.6			621			614.107	30.367	43.503			437			41695.4	54110.8
											615.022	43.623																		12331	23908			635.8			614.564	30.223	43.643			438.4			39332.2	54214.8
											615.479	43.441																		11638.4	23901.8			630.2			615.022	30.223	43.623			436.6			37053.4	54227.8
											615.937	43.621																		11100	23833.2			629.4			615.479	30.074	43.441			435.6			35446	54296
											616.394	43.545																		10757.8	23943			647.4			615.937	30.271	43.621			437.6			34047	54322.6
											616.852	43.485																		10154.8	23944.4			624.4			616.394	30.294	43.545			436.6			32084.4	54421.8
											617.309	43.754																		9805.6	23967.2			623.6			616.852	30.294	43.485			437.6			30933	54547.6
											617.767	43.474																		10010.8	24116.4			641.4			617.309	30.344	43.754			437.6			31518.4	54556
											618.225	43.493																		9943	24001.6			628.8			617.767	30.442	43.474			438.2			31225.8	54639.4
											618.682	43.5																		9243.4	24013.8			638.6			618.225	30.364	43.493			438.6			28977.4	54642.6
											619.14	43.548																		8602.8	24027			608.2			618.682	30.553	43.5			434.8			26774.8	54670.2
											619.598	43.654																		8614.8	24046.6			634			619.14	30.236	43.548			436.8			27028.8	54652
											620.056	43.646																		9361.6	24082.8			621			619.598	30.55	43.654			435.4			29231.4	54606
											620.514	43.64																		9853.2	24022.8			634.2			620.056	30.859	43.646			436.6			30508.8	54476.4
											620.972	43.703																		9335.4	23948.2			645.4			620.514	30.692	43.64			438.2			28959.2	54311.4
											621.43	43.635																		8421.4	23864.8			618.4			620.972	30.63	43.703			439.8			26093.8	54040.4
											621.887	43.756																		7886.4	23811			635.2			621.429	30.486	43.635			437.2			24420.8	54004.2
											622.345	43.714																		8144.4	23861.2			630			621.887	30.463	43.756			437.6			25297.6	53969.6
											622.804	43.68																		8836.2	23888.6			612.8			622.345	30.702	43.714			435.6			27397.2	54086.2
											623.262	43.951																		9235.4	23968.4			626			622.804	30.342	43.68			435.8			29000.6	54311.4
											623.72	43.902																		9463.2	24162.2			603			623.262	30.662	43.951			437			29499	54417.6
											624.178	43.945																		9368.8	24235.4			626.8			623.72	30.786	43.902			435.8			29022.8	54646.8
											624.636	44.095																		8882	24294			611			624.178	30.583	43.945			434.6			27655.6	54728
											625.094	44.058																		8198	24346.2			605.8			624.636	30.777	44.095			435.2			25274.4	54660.8
											625.552	44.243																		7628.2	24392.6			646.2			625.094	30.962	44.058			438.6			23196.4	54807.4
											626.011	43.926																		7066	24492.6			630.4			625.553	30.796	44.243			435			21527.8	54811.2
											626.469	44.014																		6901.6	24383			618			626.011	30.886	43.926			437.4			20962.2	54951
											626.927	44.065																		6892.2	24461.4			646.2			626.469	30.723	44.014			437.2			20976	55020
											627.386	44.091																		6783.8	24514.2			641.2			626.928	30.815	44.065			437.4			20575.2	55076.2
											627.844	44.075																		6766.6	24512.2			655.2			627.386	30.953	44.091			436.2			20399.6	55042
											628.303	44.183																		6694.6	24535.2			634.8			627.844	31.089	44.075			436.4			20126.8	55113.2
											628.761	44.198																		6410.2	24586.6			623.4			628.303	30.995	44.183			437.2			19293.8	55094.8
											629.22	44.101																		6272.8	24633.2			595.6			628.761	31.07	44.198			436.6			18867.6	55182
											629.678	44.162																		6428	24649.6			608.2			629.22	30.854	44.101			437.8			19470.8	55338.6
											630.137	43.966																		6524.6	24719.4			662.2			629.678	30.92	44.162			437.6			19622	55421.2
											630.596	44.045																		6170.8	24648			647.2			630.137	30.954	43.966			437.6			18492	55503.6
											631.054	44.033																		5515.6	24694.6			613.6			630.596	30.994	44.045			437.4			16429.8	55511.4
											631.513	44.138																		5147.2	24709.4			645			631.054	30.678	44.033			439			15320.6	55558.2
											631.972	44.156																		5068.6	24773.8			642.8			631.513	30.736	44.138			436.8			15042.4	55575.8
											632.431	44.175																		5128.2	24832.6			622			631.972	30.785	44.156			437.6			15259.8	55684.4
											632.89	44.064																		5222.8	24920			628			632.431	30.98	44.175			436			15459.6	55861
											633.348	44.14																		5102.2	24905.2			636			632.89	30.69	44.064			437			15188.8	55965.6
											633.807	44.168																		4986	25017			624.2			633.348	30.791	44.14			436.4			14789.8	56124.4
											634.266	44.1																		4765.2	25009.2			620.2			633.807	30.957	44.168			436.4			14009.6	56071.2
											634.725	44.064																		4475.2	24940.6			636.6			634.266	30.835	44.1			438.2			13085.4	55998.8
											635.184	44.07																		4403.8	24869.4			614.6			634.725	30.752	44.064			437.8			12936.2	55883.6
											635.643	44.048																		4512.8	24926.2			627.6			635.184	30.692	44.07			437.6			13286.2	56004.6
											636.102	44.196																		4800.4	24967.2			663.8			635.643	30.767	44.048			436			14108.6	56128.2
											636.562	44.289																		4980.6	25095.6			648.8			636.102	31.109	44.196			436.8			14573.4	56230.4
											637.021	44.31																		4879.2	25181.2			634.6			636.562	31.219	44.289			434.8			14231	56309.8
											637.48	44.38																		4671.6	25214.6			655			637.021	31.234	44.31			436.6			13514.8	56356.2
											637.939	44.498																		4341	25232.8			622.4			637.48	31.202	44.38			436			12540.4	56309.8
											638.398	44.358																		4244.4	25315.6			627.2			637.939	30.987	44.498			437.4			12300.4	56346.4
											638.858	44.456																		4343.4	25290.6			668.6			638.398	30.845	44.358			436.4			12582.2	56467.6
											639.317	44.459																		4291.8	25370			636.8			638.858	30.94	44.456			436.8			12450	56521.6
											639.776	44.57																		4227.4	25448.4			636.4			639.317	31.011	44.459			436.8			12216	56694.8
											640.236	44.735																		4130.8	25551.6			618			639.776	30.968	44.57			437.2			11961.2	56785
											640.695	44.542																		4154	25618.4			674.8			640.236	30.831	44.735			437			11959.6	56726.6
											641.155	44.637																		3970.6	25514.6			631.8			640.695	31.125	44.542			437.2			11358.8	56737.2
											641.614	44.718																		3701.8	25542.6			619.8			641.155	31.349	44.637			435.8			10451.2	56683
											642.074	44.856																		3347.2	25574			627.6			641.614	31.057	44.718			435.4			9384.4	56651.4
											642.533	44.733																		3205.4	25688.2			640.6			642.074	31.445	44.856			436.4			8797	56732
											642.993	44.927																		3213.2	25673.4			658.6			642.533	31.077	44.733			436.4			8878.8	56853
											643.453	44.942																		3370.2	25721.8			617.6			642.993	31.386	44.927			437			9387.8	56716.2
											643.912	44.906																		3523.8	25690.2			643.8			643.453	31.587	44.942			437			9761.4	56627.2
											644.372	44.794																		3484.8	25640.2			641.4			643.912	31.507	44.906			438.6			9666.2	56559.6
											644.832	44.858																		3275.4	25605			636.2			644.372	31.359	44.794			435.8			9052.4	56624
											645.292	44.923																		3123.6	25673.2			646.8			644.832	31.143	44.858			437.2			8599.8	56694.4
											645.752	45.131																		3095.2	25760.6			623.6			645.292	31.478	44.923			435.6			8475.4	56809.6
											646.211	45.1																		3111.8	25934.6			622			645.752	31.349	45.131			435.4			8564.2	56936.4
											646.671	45.069																		3175.4	26015.2			633.6			646.211	31.519	45.1			435.2			8698	57154
											647.131	45.081																		3183.6	26077.6			622.2			646.671	31.506	45.069			434.4			8752	57332
											647.591	45.216																		3172.6	26054.4			630			647.131	31.325	45.081			437.6			8746.8	57261.4
											648.051	45.18																		3194.4	26051.6			625			647.591	31.495	45.216			437.2			8783	57086.4
											648.511	45.207																		3264.4	26009.8			617.8			648.051	31.532	45.18			436.8			9011.2	57039.6
											648.971	45.089																		3456.2	25987			663			648.511	31.682	45.207			438			9479.4	56954.2
											649.432	45.155																		3576.8	26029.6			665.8			648.971	31.927	45.089			437			9783.6	57197.8
											649.892	45.186																		3514.8	26173			653.8			649.432	31.735	45.155			436.6			9669.2	57432.4
											650.352	45.295																		3416.4	26238.6			647.4			649.892	31.837	45.186			435.6			9344.8	57540
											650.812	45.217																		3217.6	26378			626.4			650.352	32.067	45.295			436.4			8707	57708.6
											651.272	45.128																		3119	26367.4			626.8			650.812	31.811	45.217			435.8			8461.2	57784.4
											651.733	45.316																		3253	26398.4			644			651.272	31.872	45.128			436.6			8829.8	57965.6
											652.193	45.355																		3441.4	26587			639.8			651.733	31.721	45.316			435.4			9471.8	58144.2
											652.654	45.237																		3555.6	26741.4			610.2			652.193	31.795	45.355			438			9874	58433
											653.114	45.266																		3568	26925			620.2			652.654	31.777	45.237			435.6			9896.6	58992.4
											653.574	45.211																		3501	27089			625			653.114	31.732	45.266			437.8			9688.4	59315.2
											654.035	45.36																		3492.8	27232.2			639.6			653.574	31.706	45.211			435.8			9638.6	59706
											654.495	45.361																		3601.6	27405.2			629.4			654.035	31.573	45.36			436.8			10043.2	59891.2
											654.956	45.263																		5261.8	27443.2			631.2			654.495	30.959	45.361			437			15588.4	59973
											655.417	45.296																		23544.6	27375			639			654.956	35.296	45.263			438			65535	59950
											655.877	45.425																		65535	27340			631.4			655.417	100	45.296			438.2			65535	59829.4
											656.338	45.51																		65535	27443			634.8			655.877	100	45.425			436.6			65535	59889.4
											656.799	45.518																		65535	27484.6			606.2			656.338	100	45.51			436.2			65535	59869.8
											657.259	45.479																		65535	27452			614.8			656.799	100	45.518			437			65535	59787
											657.72	45.201																		65535	27402			622.4			657.259	100	45.479			437			65535	59728
											658.181	45.283																		33090.6	27197.4			631.8			657.72	50.011	45.201			435.4			65535	59642.2
											658.642	45.345																		14672.2	27125.2			620			658.181	30.782	45.283			436.4			46270	59374.8
											659.103	45.365																		8259.4	27100			616.2			658.642	30.908	45.345			437.8			25345.2	59236.8
											659.563	45.421																		5742.4	27069.6			619.2			659.103	31.116	45.365			437			17084	59144.2
											660.024	45.474																		4635.6	27095.8			647.2			659.563	31.541	45.421			437.2			13292.4	59130
											660.485	45.457																		3930.8	27126			666			660.024	31.861	45.474			438.6			10913	59125.6
											660.946	45.505																		3456.8	27091.8			612.2			660.485	31.921	45.457			437.2			9523.6	59074
											661.407	45.458																		3292.2	27050.8			636.8			660.946	31.803	45.505			438.4			8986.2	58920.4
											661.869	45.434																		3191.8	26920			651.6			661.407	31.861	45.458			435.8			8624.4	58696.4
											662.33	45.315																		3199.4	26741.4			632.6			661.869	31.844	45.434			436.4			8693.2	58333.6
											662.791	45.423																		3319.6	26616.4			623			662.33	32.246	45.315			437.8			8985.6	58208.4
											663.252	45.521																		3407.2	26611.6			632.6			662.791	32.08	45.423			435.8			9281.6	58062.4
											663.713	45.503																		3408	26662.8			649.6			663.252	32.21	45.521			436.2			9213.4	58050
											664.175	45.514																		3267	26644.4			624.8			663.713	32.342	45.503			435.6			8794.4	58033.6
											664.636	45.63																		3234.8	26632.8			633.2			664.175	32.36	45.514			437.8			8672.8	57991.8
											665.097	45.596																		3347.8	26607.8			681.2			664.636	32.059	45.63			435.8			8999	57792.2
											665.559	45.78																		3442.2	26474			629			665.097	32.253	45.596			437.2			9351.2	57540.6
											666.02	45.723																		3504.8	26460.4			626.6			665.559	32.469	45.78			435.2			9491	57284.2
											666.481	45.695																		3414.8	26406.8			588.8			666.02	32.589	45.723			435.2			9260.4	57237.4
											666.943	45.768																		3256.6	26457.6			630			666.481	32.306	45.695			438			8760.4	57379.8
											667.404	45.764																		3239	26579.6			646.8			666.943	32.772	45.768			437.8			8556.6	57555.4
											667.866	45.982																		3276	26671.2			652.4			667.404	32.271	45.764			436.2			8782.2	57763
											668.328	45.725																		3357.6	26787.6			627			667.866	32.605	45.982			436.4			9001.8	57744.4
											668.789	45.831																		3429	26663.6			661.8			668.328	32.621	45.725			437.2			9144.8	57794
											669.251	45.88																		3444.4	26681.8			646.2			668.789	32.552	45.831			435			9242.4	57703.2
											669.713	45.875																		3528.4	26683.8			635			669.251	32.969	45.88			438.2			9411.2	57643.2
											670.174	45.951																		3591.6	26693.4			621.6			669.713	32.824	45.875			437.4			9669.8	57671.6
											670.636	46.175																		3594.2	26803.8			655.8			670.174	32.844	45.951			437.2			9602.2	57816.8
											671.098	46.065																		3519	27023.4			647.4			670.636	32.627	46.175			437			9448.8	58015
											671.56	46.123																		3588.4	27077.8			656.6			671.098	32.618	46.065			438.8			9645	58268.2
											672.021	46.274																		3736.8	27085.4			630			671.56	32.655	46.123			436.8			10144	58213.8
											672.483	46.3																		4015.8	27070.8			646.6			672.021	32.886	46.274			438.6			10891.8	57992
											672.945	46.153																		4083.4	26946.6			649			672.483	32.784	46.3			437			11124.8	57693
											673.407	46.337																		3898	26829.4			613			672.945	32.674	46.153			435.6			10667	57622.8
											673.869	46.264																		3693.6	26909.4			635			673.407	32.619	46.337			436.6			10011.6	57567.2
											674.331	46.138																		3540	26949.2			634.4			673.869	32.705	46.264			436.4			9518.8	57744
											674.793	46.094																		3398	27008.8			633.2			674.331	32.439	46.138			436.2			9156.4	58030.2
											675.256	46.157																		3377	26985.4			650			674.793	32.752	46.094			434.6			8976.2	58036.4
											675.718	46.047																		3304.8	26975			658.4			675.256	32.324	46.157			438			8845.6	57931.4
											676.18	46.037																		3220	26821.8			598.8			675.718	32.325	46.047			437.2			8707.8	57737
											676.642	46.21																		3198.8	26726			626			676.18	32.378	46.037			436.2			8572.2	57541.6
											677.104	46.111																		3114.6	26790.8			632.4			676.642	32.67	46.21			437.2			8230.2	57467
											677.567	46.007																		3137	26795.6			630.2			677.104	32.499	46.111			437			8343.6	57600.6
											678.029	46.228																		3281.4	26902.8			635.2			677.567	32.553	46.007			435.6			8764.2	57964.2
											678.491	46.298																		3424.8	27109.6			614.2			678.029	32.634	46.228			435.2			9226.8	58136.6
											678.954	46.226																		3498.2	27196.2			632			678.491	32.46	46.298			434.8			9462	58237
											679.416	46.159																		3552	27114.8			665.2			678.954	32.773	46.226			438.4			9473.6	58147.6
											679.879	46.282																		3624.2	26946.6			650.4			679.416	32.773	46.159			436			9724.2	57869.4
											680.341	46.196																		3729	26811.4			643.2			679.879	33.061	46.282			436			9976.8	57425
											680.804	46.463																		3656.6	26715			638.8			680.341	32.709	46.196			437.4			9865	57320
											681.266	46.491																		3542.4	26804			626			680.804	32.969	46.463			438.2			9471.8	57183.4
											681.729	46.435																		3528.4	26891.2			600.2			681.266	33.304	46.491			436.4			9392.6	57339.2
											682.192	46.542																		3574.4	27020.2			609.4			681.729	33.472	46.435			435.6			9467.6	57686.8
											682.654	46.543																		3547.8	27126			640.6			682.192	33.404	46.542			437.2			9343.8	57780.8
											683.117	46.602																		3366.6	27214.2			619.4			682.654	33.51	46.543			437.6			8817.6	57968
											683.58	46.643																		3358.6	27102.8			644.8			683.117	33.286	46.602			436.2			8797.8	57658.4
											684.042	46.528																		3555.8	27019			631			683.58	33.352	46.643			436.6			9400.4	57427.4
											684.505	46.461																		3865.2	26837.8			608.6			684.042	33.193	46.528			435			10419.8	57180.6
											684.968	46.636																		4298	26760.4			658.2			684.505	33.157	46.461			436.4			11635.6	57094.4
											685.431	46.626																		4695.4	26929.2			642.6			684.968	33.268	46.636			435.8			12824.8	57244.2
											685.894	46.652																		4877.6	27037.8			621.4			685.431	33.43	46.626			436.2			13353	57489
											686.357	46.712																		4799.6	27204.2			639.6			685.894	33.615	46.652			437			13015	57813
											686.82	46.725																		4476.8	27282.4			656			686.357	33.511	46.712			436.4			12057.6	57908.2
											687.283	46.693																		4243.6	27277.2			641.2			686.82	33.588	46.725			436			11366.4	57880.6
											687.746	46.778																		4158.2	27115			653			687.283	33.191	46.693			437.8			11213.6	57570.8
											688.209	46.654																		4140.8	27031.4			653.2			687.746	33.43	46.778			436.2			11085.6	57290.6
											688.672	46.648																		4048.4	26917.4			647.2			688.209	33.402	46.654			438			10829.8	57195.2
											689.135	46.725																		3936	27059			637.8			688.672	33.652	46.648			436.6			10438.8	57507.2
											689.599	46.811																		3888.2	27263.4			639			689.135	33.38	46.725			436			10373	57851.8
											690.062	46.775																		3908.8	27537.8			644.4			689.599	33.547	46.811			438.2			10375.2	58329.4
											690.525	46.881																		3943.2	27649			647.8			690.062	33.438	46.775			436.8			10503.2	58613.2
											690.988	46.922																		3934.8	27670.8			600.2			690.525	33.452	46.881			435			10568.6	58531.2
											691.452	46.949																		4071.4	27493			642			690.988	33.918	46.922			435.8			10753	58099.4
											691.915	46.857																		4080.6	27365.6			638			691.452	33.862	46.949			436.8			10804.6	57794
											692.379	46.846																		3966.2	27117.8			633.6			691.915	33.868	46.857			435.4			10473.6	57380.2
											692.842	47.035																		3848.8	27088.6			638.8			692.379	33.454	46.846			437.4			10234	57328
											693.306	47.001																		3989.4	27203.2			619.2			692.842	33.858	47.035			435.6			10573	57345.6
											693.769	46.888																		4225.6	27399			643.8			693.306	33.625	47.001			435.4			11296	57803.4
											694.233	46.93																		4282	27555.8			656.2			693.769	33.819	46.888			435.6			11377.4	58276.6
											694.696	46.887																		3991.8	27669.2			642.8			694.233	33.467	46.93			436			10649.8	58465
											695.16	46.984																		3812	27584.6			667			694.696	33.874	46.887			435.4			9951.4	58339
											695.623	47.105																		3676.2	27416			637			695.16	33.847	46.984			437.8			9616.2	57857.8
											696.087	47.273																		3578.4	27177.6			622.4			695.623	33.731	47.105			437.8			9385.8	57204.2
											696.551	47.228																		3504.2	27074.2			625.2			696.087	34.091	47.273			437			9070.2	56785
											697.015	47.26																		3673.6	27027.6			652.8			696.551	33.77	47.228			435.8			9598	56740.4
											697.478	47.323																		4046	27127.8			631			697.015	34.275	47.26			436.6			10594.4	56914.2
											697.942	47.503																		4335.4	27311.4			639.4			697.478	34.396	47.323			438.2			11384.8	57224.6
											698.406	47.372																		4195.8	27521.6			639.6			697.942	34.232	47.503			435.6			11028.2	57454.6
											698.87	47.314																		3907.2	27465.2			637.6			698.406	34.087	47.372			438.4			10229.6	57491
											699.334	47.385																		3808.4	27286			634.8			698.87	34.364	47.314			436.6			9870	57184.4
											699.798	47.196																		3797.8	27057.4			654.8			699.334	34.199	47.385			437.2			9845.2	56615.4
											700.262	47.426																		3746.8	26752			620.4			699.798	34.659	47.196			434.8			9640.8	56196.6
											700.726	47.16																		3674.4	26740.8			674.6			700.262	34.215	47.426			436.2			9442	55901
											701.19	47.304																		3497	26647.8			622.4			700.726	34.397	47.16			436.2			8979.6	56016.6
											701.654	47.045																		3453.2	26974.4			628.2			701.19	34.561	47.304			440.6			8802.2	56532.8
											702.118	47.193																		3482.4	27114.8			615.6			701.654	34.431	47.045			436.2			8941.8	57144.4
											702.583	47.304																		3668.2	27394			636.8			702.118	34.291	47.193			436.4			9477	57559
											703.047	47.518																		3798.6	27564.2			630			702.583	34.128	47.304			436.4			9914.4	57784.6
											703.511	47.299																		3771.4	27554.8			636.8			703.047	34.168	47.518			436.2			9811	57506.6
											703.975	47.472																		3677.6	27208.4			677.2			703.511	34.611	47.299			434.4			9346.2	57040.2
											704.44	47.392																		3455.6	27054.8			625.4			703.975	34.478	47.472			435.6			8834.2	56509.6
											704.904	47.412																		3344.4	26858.4			630.2			704.44	34.362	47.392			437.2			8529	56187.6
											705.368	47.456																		3210.8	26802.2			650.6			704.904	34.773	47.412			436			8013.2	56047
											705.833	47.498																		3042.4	26953			615.2			705.368	34.758	47.456			436.8			7598.4	56312
											706.297	47.605																		3187.4	27148.8			641.4			705.833	34.606	47.498			436.6			7998.6	56675
											706.762	47.587																		3702.4	27385.6			665.6			706.297	34.755	47.605			436.8			9403.4	57045.4
											707.226	47.521																		4295.6	27387.8			641.8			706.762	34.784	47.587			436.6			11146	57071.8
											707.691	47.596																		4669.2	27251			610.6			707.226	35.262	47.521			435.4			12120.4	56864.8
											708.156	47.695																		4572.4	27153.4			630			707.691	34.727	47.596			434.8			11982.4	56571.2
											708.62	47.556																		4295.6	27033			620.8			708.156	34.775	47.695			437			11188.2	56200
											709.085	47.521																		3969.4	26902			609.4			708.62	34.521	47.556			437			10342.6	56087.4
											709.55	47.515																		3816.4	26912.6			642.2			709.085	34.88	47.521			436			9742.6	56152
											710.014	47.459																		3648.4	27032.2			631.2			709.55	34.436	47.515			437.2			9393	56409.2
											710.479	47.679																		3722.6	27291.8			647.2			710.014	34.661	47.459			436.4			9520	57022.4
											710.944	47.834																		3819.2	27558.2			636.2			710.479	34.67	47.679			438			9817	57318.6
											711.409	47.841																		3872	27653.4			651.2			710.944	34.664	47.834			435.8			9942.6	57335.6
											711.874	47.735																		3774.8	27556.2			634.2			711.409	34.7	47.841			436.6			9684.8	57123.6
											712.339	47.815																		3594.2	27250.4			613.8			711.874	34.494	47.735			436.6			9254.2	56608.6
											712.803	47.872																		3591.8	26991.2			640.8			712.338	34.652	47.815			435.6			9157	55974.4
											713.268	47.854																		3715.2	26776			659			712.803	34.99	47.872			436.2			9393.4	55458
											713.733	47.922																		3900.4	26684.4			612.8			713.268	35.041	47.854			437			9995	55285.4
											714.198	48.013																		4164.8	26767.8			634.2			713.733	35.13	47.922			437			10684.4	55381.8
											714.664	47.933																		4408.4	27005.8			705.6			714.198	35.331	48.013			439.2			11185.8	55771.6
											715.129	47.942																		4435.4	27176.4			624.4			714.664	35.451	47.933			437			11374.4	56221.6
											715.594	47.931																		4517.8	27347			626.8			715.129	35.186	47.942			438.6			11685.2	56565.4
											716.059	47.912																		4595.8	27374			650.8			715.594	35.578	47.931			437.8			11739	56636.2
											716.524	47.857																		4409.6	27365.8			650.8			716.059	35.063	47.912			437.8			11370.8	56641.4
											716.99	47.865																		4166	27233.8			646			716.524	35.396	47.857			439.8			10590.6	56427.8
											717.455	47.856																		3915.4	27052			634			716.99	35.228	47.865			435.2			9948.8	56043.8
											717.92	48.003																		3990.8	26888.6			683			717.455	35.249	47.856			437.8			10067	55709
											718.385	48.02																		4062	26908.2			624.6			717.92	35.34	48.003			436.8			10351.2	55582.4
											718.851	48.044																		4191.8	26964.8			633.2			718.386	35.403	48.02			439			10684.8	55678.6
											719.316	48.15																		4352.6	27154			671.2			718.851	35.39	48.044			436.2			11073.6	56047.8
											719.782	48.098																		4379.8	27376.2			626.2			719.316	35.498	48.15			436			11200.4	56386.8
											720.247	48.235																		4450.4	27431.8			643			719.782	35.603	48.098			437.2			11337	56561.4
											720.713	48.371																		4429.6	27460.8			642.6			720.247	35.872	48.235			435.2			11199.6	56464.2
											721.178	48.367																		4311.2	27363.2			648			720.713	35.752	48.371			435.8			10894	56104
											721.644	48.314																		4359	26989.6			638			721.178	36.021	48.367			434			10968.2	55338.8
											722.11	48.314																		4302.2	26634.4			628.4			721.644	35.555	48.314			438.2			10961	54658.8
											722.575	48.253																		4300.6	26464.6			726.4			722.11	35.953	48.314			436.6			10667.8	54308.8
											723.041	48.205																		4028.2	26410.6			649.8			722.575	36.089	48.253			434.8			10011.2	54267.4
											723.507	48.426																		3953.6	26456.2			651.4			723.041	35.928	48.205			435.6			9842.6	54414.8
											723.973	48.309																		4049	26709.6			608.6			723.507	35.882	48.426			436.4			10196.6	54691.2
											724.438	48.431																		4273.6	26874.4			623			723.973	35.768	48.309			437.2			10829.4	55162.4
											724.904	48.533																		4466.6	27050.4			620			724.438	35.595	48.431			437.4			11426.6	55387.8
											725.37	48.319																		4839.6	27100.8			644.2			724.904	35.923	48.533			436.8			12323.2	55376.6
											725.836	48.376																		5463.6	26911.4			646			725.37	36.303	48.319			436.4			13916.4	55229
											726.302	48.552																		5998.4	26666			632.6			725.836	36.174	48.376			436.6			15466	54656
											726.768	48.328																		6119.2	26431			634			726.302	36.156	48.552			436.6			15804.8	53975.8
											727.234	48.451																		5840.6	26259			607.4			726.768	36.081	48.328			436.6			15111.4	53867.6
											727.7	48.376																		5475	26268.4			683.4			727.234	36.214	48.451			436.6			13914.8	53751.4
											728.166	48.525																		5227.2	26296.8			664.2			727.7	36.115	48.376			436.4			13298.8	53894
											728.632	48.656																		5308.2	26525.2			618.8			728.166	36.133	48.525			435			13597	54202
											729.098	48.532																		5605.4	26648.8			647.4			728.632	36.587	48.656			435.8			14198.6	54310.4
											729.565	48.694																		5860	26736			663.6			729.098	36.203	48.532			436.2			15017	54627
											730.031	48.735																		5891	26753.2			634			729.565	36.26	48.694			436.2			15132.2	54481.8
											730.497	48.855																		5855	26636.6			612.6			730.031	36.258	48.735			435.8			15071.4	54197.2
											730.963	48.758																		5988.2	26501.6			639.6			730.497	36.326	48.855			437.6			15363.4	53787.4
											731.43	48.923																		6212.2	26208.6			630			730.963	36.389	48.758			436.2			15970.2	53294.2
											731.896	49.077																		6371.2	26120.4			643.6			731.43	36.46	48.923			436.6			16353	52935.2
											732.362	49.146																		6195.4	26156			658.6			731.896	36.368	49.077			437			15882.8	52842.8
											732.829	49.245																		5891	26343			616.2			732.362	36.597	49.146			438			15029.4	53148.6
											733.295	49.388																		5713.4	26552.6			663.6			732.829	36.489	49.245			438.6			14502.8	53467.4
											733.762	49.258																		5851.2	26773.8			642.8			733.295	36.812	49.388			435.6			14791.4	53765.2
											734.228	49.228																		6348.8	26901.6			682			733.762	36.807	49.258			437.2			16078	54163
											734.695	49.079																		6917.6	26737			657.4			734.228	36.919	49.228			436.6			17614	53862.8
											735.162	48.964																		7334.8	26541			621.4			734.695	36.929	49.079			437.8			18800.8	53623.4
											735.628	48.931																		7485.6	26190.4			622.4			735.162	36.821	48.964			437.6			19261.6	53033.2
											736.095	48.938																		7390	25975.6			640.6			735.628	36.633	48.931			436.4			19065	52631
											736.562	48.953																		7322.2	25883			650.2			736.095	36.843	48.938			435.4			18759.6	52434.8
											737.028	48.959																		7133.6	25926			637.4			736.562	36.582	48.953			436.8			18395.4	52505.6
											737.495	48.955																		7039.2	26125.4			634.8			737.028	36.743	48.959			437			18065	52906.2
											737.962	48.926																		6776.2	26411.4			631.2			737.495	36.639	48.955			435			17402.8	53496.8
											738.429	48.858																		6141.8	26574.6			642.8			737.962	36.495	48.926			436.6			15710.6	53859.8
											738.896	48.962																		5657.4	26685.8			648.4			738.429	36.778	48.858			437.4			14268	54161.8
											739.363	48.865																		5790	26787.4			664.2			738.896	37.099	48.962			438.2			14480.8	54253.6
											739.829	48.991																		6312.8	26744.6			632.6			739.363	37.178	48.865			435.8			15911	54275.4
											740.296	48.857																		6805	26669			646.2			739.829	37.143	48.991			436			17227.4	53982.6
											740.763	48.867																		6869.2	26415			642			740.296	37.374	48.857			435.8			17303.8	53609.8
											741.231	49.052																		6459.6	26311.6			607.2			740.763	37.483	48.867			436.2			16220.6	53387.2
											741.698	49.102																		5957	26356.8			639.6			741.231	37.378	49.052			437			14865.8	53279
											742.165	49.247																		5601.6	26398.2			633.4			741.698	37.501	49.102			437.2			13881.6	53309.2
											742.632	49.236																		5420.2	26673			661.4			742.165	37.501	49.247			436.8			13351.2	53711
											743.099	49.228																		5262.2	26816.4			633.6			742.632	37.37	49.236			436.6			13019.4	54014.6
											743.566	49.357																		5019.8	27023.2			640.8			743.099	37.34	49.228			436.8			12368.2	54443.2
											744.034	49.275																		4941.8	27208.2			631			743.566	37.78	49.357			439.6			12041.4	54674
											744.501	49.426																		5161.8	27185.8			655.2			744.034	37.768	49.275			438.2			12587.4	54720.4
											744.968	49.541																		5416.4	27153.8			642.4			744.501	37.731	49.426			436			13295.2	54492.6
											745.435	49.456																		5540	26952.4			648.4			744.968	37.893	49.541			436.6			13557.4	53959.4
											745.903	49.494																		5432.2	26630.4			624			745.435	37.385	49.456			434.6			13485.2	53403
											746.37	49.846																		5386	26316			620.6			745.903	37.993	49.494			435.6			13163.6	52725.6
											746.838	49.733																		5588.2	26277.4			642.6			746.37	37.866	49.846			437.8			13703.4	52276.4
											747.305	49.869																		6174	26299.6			637.2			746.838	37.803	49.733			435			15283.6	52441.4
											747.773	49.938																		6800	26496.8			633.2			747.305	38.14	49.869			437.4			16802	52693.6
											748.24	49.872																		7159.4	26801.6			648.2			747.773	37.883	49.938			436.8			17836	53232
											748.708	49.789																		7123	26988.8			651			748.24	38.037	49.872			436.2			17666.2	53677.6
											749.176	49.807																		6989.6	27014			639.6			748.708	37.944	49.789			436.8			17374.6	53816
											749.643	49.809																		7190	26906.6			660.4			749.176	38.19	49.807			436.4			17758	53582
											750.111	49.694																		7456	26592.8			656.2			749.643	37.919	49.809			436.2			18588.4	52949.6
											750.579	49.642																		7942.8	26216.6			658.2			750.111	38.128	49.694			435.4			19763.6	52315.4
											751.046	49.724																		8094.8	25950.2			643			750.579	38.117	49.642			435.6			20192.8	51832.6
											751.514	49.766																		7855	25749.6			643			751.046	38.108	49.724			436.4			19568.2	51344
											751.982	49.817																		7328.6	25668.6			651			751.514	38.26	49.766			437.6			18104	51136.6
											752.45	49.808																		6788.4	25679.2			640.6			751.982	38.344	49.817			435.8			16674	51107.6
											752.918	49.647																		6429.8	25721			637.4			752.45	38.299	49.808			436.6			15761.4	51200.4
											753.386	49.642																		6541.6	25805.6			630.4			752.918	38.108	49.647			436.4			16142.2	51536
											753.854	49.672																		7309.6	25926.4			641.6			753.386	38.4	49.642			436.4			18006.4	51784.2
											754.322	49.609																		7993.6	25883.8			619.8			753.854	38.323	49.672			434.8			19861	51669
											754.79	49.84																		8064.4	25664.8			640.4			754.322	38.07	49.609			436.8			20141.4	51290.4
											755.258	49.453																		7586.4	25454.6			646.2			754.79	38.094	49.84			435.8			18864.6	50633.6
											755.726	49.655																		7374	24995			628			755.258	38.145	49.453			436.6			18313	50097
											756.194	49.841																		7595.4	24922.6			645			755.726	38.256	49.655			437			18813.2	49748
											756.662	49.788																		8082.8	24958.2			654.8			756.194	38.359	49.841			436.6			20019.4	49636.2
											757.13	49.829																		8536	25029.8			648			756.662	38.365	49.788			437.8			21208.6	49831.2
											757.599	49.899																		9048.2	25221			679.4			757.13	38.475	49.829			437.2			22430.4	50174.8
											758.067	49.886																		9463.6	25367.8			653.4			757.599	38.363	49.899			436.4			23619	50400.2
											758.535	50.024																		9947.8	25493			663.6			758.067	38.697	49.886			436			24655.6	50664.2
											759.004	49.967																		9910.4	25464.8			641			758.535	38.864	50.024			435			24491.8	50470.6
											759.472	50.14																		9752	25255.6			645.4			759.004	38.848	49.967			437.6			24087.2	50106.2
											759.94	50.18																		9548.4	25108			644.8			759.472	38.761	50.14			436.2			23615.6	49642.4
											760.409	49.969																		9395.8	24935.2			635.4			759.94	38.778	50.18			436.2			23226.4	49258.6
											760.877	50.205																		9239	24701.4			681.2			760.409	38.74	49.969			434.6			22771.4	48998.6
											761.346	50.01																		8793.6	24766.6			648.4			760.877	38.688	50.205			437.4			21701.8	48897.2
											761.814	50.045																		8254.6	24860.2			649.8			761.346	38.642	50.01			436.4			20329.8	49274.6
											762.283	50.079																		7591.6	25047.2			628.6			761.814	38.676	50.045			436.4			18631.8	49614.2
											762.752	50.24																		7268.4	25226.4			643.4			762.283	38.881	50.079			437			17682.6	49937.6
											763.22	50.172																		7678.8	25336			637.6			762.752	39.116	50.24			437			18638.6	49997
											763.689	50.008																		8435	25268.4			665			763.22	39.347	50.172			436.2			20412.4	49930.8
											764.158	50.324																		8712.6	24937.4			640.4			763.689	39.053	50.008			433.6			21310	49433.2
											764.626	50.319																		8779.8	24664.4			671.6			764.158	39.193	50.324			436.4			21359.4	48580.4
											765.095	50.172																		8740.4	24277.4			665.4			764.626	39.061	50.319			436.2			21338	47816.2
											765.564	50.077																		8696.4	23967.2			644.8			765.095	39.258	50.172			435.2			21154	47337.4
											766.033	49.986																		8312.8	23785.4			662.2			765.564	39.344	50.077			435.8			20107.6	47063
											766.502	50.159																		7478.6	23637.8			641.8			766.033	39.259	49.986			436.6			18056.2	46852.4
											766.971	50.036																		6645.6	23772			653.2			766.502	39.505	50.159			438			15822	46958.4
											767.439	49.865																		5885.4	23917.6			654			766.971	39.19	50.036			434.8			14002.8	47366.2
											767.908	49.829																		5700.2	23995.4			634			767.439	39.442	49.865			435.8			13478.6	47682.8
											768.378	49.976																		6358.4	24169.2			660.2			767.908	39.417	49.829			435.8			15116.4	48065.8
											768.847	50.036																		7786.4	24188.6			679.2			768.377	39.94	49.976			436.2			18474	47964.2
											769.316	50.15																		9064.6	24130.6			650.2			768.847	40.04	50.036			435.4			21665.4	47792
											769.785	50.077																		9899.8	23968			660.4			769.316	40.244	50.15			436.8			23619	47358.2
											770.254	50.215																		9948.4	23681.6			646.8			769.785	40.165	50.077			437			23805	46854.8
											770.723	50.427																		9673.2	23461.4			657.8			770.254	40.238	50.215			436.6			23063.2	46289.2
											771.192	50.255																		9361.2	23364.6			681.2			770.723	40.246	50.427			435			22248.4	45906
											771.662	50.285																		8811.2	23111.4			656			771.192	40.224	50.255			436.2			20930.4	45556.2
											772.131	50.211																		7984.4	23057.8			675.6			771.662	40.002	50.285			438.2			18946.6	45421.2
											772.6	50.564																		7068.6	23059.6			616.2			772.131	40.119	50.211			437.4			16699.2	45491.6
											773.07	50.477																		6655.2	23288.8			628.4			772.6	39.939	50.564			435			15718.6	45633.2
											773.539	50.426																		6619.6	23420			628			773.069	40.171	50.477			436.6			15543.2	45968.8
											774.008	50.491																		6510	23431			663			773.539	39.848	50.426			434.4			15336.2	46038.8
											774.478	50.683																		6164.4	23456.4			668			774.008	40.02	50.491			437.2			14402	46027.8
											774.947	50.693																		5689.6	23423.8			668.2			774.478	40.322	50.683			435			13121.6	45793
											775.417	50.657																		5130.8	23262.8			633.2			774.947	39.994	50.693			434.6			11878.8	45467.2
											775.886	50.861																		4807.8	23074.6			610.6			775.417	39.959	50.657			434.8			11114.4	45127.2
											776.356	50.839																		4776.2	22975.2			665			775.886	40.261	50.861			434.2			10876.4	44752.8
											776.826	50.989																		4703.2	22835.6			654.2			776.356	40.095	50.839			435.4			10752.6	44496.8
											777.295	50.928																		4754.8	22882.4			669.4			776.826	40.316	50.989			435.8			10802.8	44458.6
											777.765	50.834																		4807.4	23068.4			649.6			777.295	40.28	50.928			436.4			10971.8	44875.6
											778.235	50.687																		5027.8	23209.2			642.4			777.765	40.338	50.834			436.8			11514	45234.8
											778.704	51.033																		5296	23234			604.4			778.235	40.169	50.687			435.6			12284	45414.8
											779.174	51.125																		5886.6	23353.2			663			778.704	40.227	51.033			436.2			13648.2	45342.8
											779.644	51.16																		6576	23280.8			651.2			779.174	40.283	51.125			435.6			15359.2	45120.6
											780.114	51.056																		7064	23100.6			641.6			779.644	40.606	51.16			436.6			16457.8	44736.6
											780.584	51.169																		7174	22836			665.8			780.114	40.624	51.056			436.4			16686.4	44309.4
											781.054	51.187																		6789.8	22655.4			674.4			780.584	40.093	51.169			435.4			15927.4	43860.4
											781.524	51.288																		6481.4	22562.6			644.8			781.054	40.508	51.187			434.8			15053.2	43664
											781.994	51.282																		6270.4	22540.8			682.8			781.524	40.522	51.288			438.2			14471.8	43533.4
											782.464	51.307																		6040.6	22587.8			653.4			781.994	40.721	51.282			437.6			13883	43630.6
											782.934	51.259																		5837.6	22785.8			619			782.464	40.655	51.307			437.8			13455.4	43995.6
											783.404	51.404																		5845	22937			624.6			782.934	40.619	51.259			434.6			13476.6	44334
											783.874	51.271																		5895.8	23084.2			680.4			783.404	40.724	51.404			437.2			13487	44493.8
											784.344	51.145																		5623.4	23041			665.2			783.874	41.117	51.271			436.4			12724	44525
											784.814	51.283																		5251.4	22951.8			638.2			784.344	41.2	51.145			434.8			11835.4	44460.6
											785.284	51.263																		4868.8	22806.4			644.6			784.814	41.341	51.283			434			10862.6	44059.4
											785.755	51.171																		4609.6	22598.8			628.8			785.284	41.307	51.263			438.8			10265.8	43666.8
											786.225	51.235																		4587	22324.2			675			785.755	41.147	51.171			435.2			10182.4	43211.4
											786.695	51.131																		4405.4	22095.2			644.6			786.225	41.018	51.235			436			9813.2	42710.2
											787.166	51.078																		4229.4	21879.4			646.2			786.695	41.047	51.131			437.2			9375.6	42373.4
											787.636	51.102																		4246.6	21845.4			650			787.166	41.011	51.078			436			9419.8	42351.4
											788.107	51.226																		4458.2	21936.6			638.2			787.636	41.411	51.102			435.6			9862.8	42510.4
											788.577	51.357																		4678.8	22122.4			638			788.107	41.249	51.226			435.8			10434	42771.2
											789.047	51.405																		4905.6	22335.2			645.8			788.577	41.331	51.357			435.2			10952.4	43078.2
											789.518	51.261																		5059.2	22535.4			659.8			789.047	41.133	51.405			435.6			11355.4	43427
											789.989	51.501																		5088.8	22546.2			672			789.518	41.25	51.261			436			11379.4	43569
											790.459	51.406																		4915	22654.2			649.6			789.989	41.091	51.501			436.4			11030	43577
											790.93	51.475																		4831.4	22560.2			638.6			790.459	41.175	51.406			436.6			10821.6	43473.6
											791.4	51.505																		4843.6	22402.4			656			790.93	41.347	51.475			435.6			10784	43110.2
											791.871	51.62																		4650.2	22135.8			664.8			791.4	41.582	51.505			438.2			10249.2	42565.4
											792.342	51.504																		4280.2	21901.4			621.8			791.871	41.63	51.62			434			9409.6	42021.4
											792.813	51.248																		4051.6	21742.4			659.8			792.342	41.464	51.504			436.2			8840	41804
											793.283	51.406																		4008.6	21645.6			620.6			792.813	42.032	51.248			438.4			8681.2	41820
											793.754	51.652																		4425.6	21756			658.4			793.283	41.944	51.406			436			9640	41910
											794.225	51.483																		5099.2	21926.6			629.2			793.754	41.746	51.652			434.8			11336.8	42043.8
											794.696	51.674																		5793	22100.8			626.6			794.225	42.339	51.483			436.8			12829	42516.4
											795.167	51.683																		6197.2	22341.8			682.4			794.696	42.487	51.674			435.2			13662.4	42829.2
											795.638	51.632																		5808.6	22439.4			655.8			795.167	41.946	51.683			436.8			12940.2	43009.2
											796.109	51.772																		5139.4	22438.8			664.2			795.638	42.185	51.632			435.2			11272.6	43051.6
											796.58	51.88																		4341.6	22518.2			631.6			796.109	42.231	51.772			436.2			9416.6	43089
											797.051	51.84																		3875.2	22493			645.4			796.58	42.054	51.88			437			8325.6	42950.8
											797.522	51.918																		3946	22383.2			660.8			797.051	42.307	51.84			435.8			8426	42772.8
											797.993	51.926																		4147.4	22273.8			602			797.522	42.245	51.918			434.4			8994.4	42499.6
											798.464	51.833																		4333.4	22233.2			627.2			797.993	42.347	51.926			436.2			9379.2	42413.2
											798.935	51.874																		4274.8	22119.6			681.8			798.464	41.817	51.833			436			9274	42269.2
											799.407	51.731																		4098.2	22125.2			668.6			798.935	41.534	51.874			437			8926	42246.6
											799.878	51.721																		4055.4	22058			645.4			799.407	41.952	51.731			436.2			8773.8	42232.6
											800.349	51.915																		4080.4	22142.4			629.4			799.878	41.68	51.721			438.2			8909.2	42402.2
											800.821	51.828																		4363.4	22338.8			684.4			800.349	42.217	51.915			437.6			9399	42624
											801.292	51.95																		4631	22421.2			631.8			800.821	42.303	51.828			436.6			10085.4	42855
											801.763	52.082																		4861.8	22514.4			658.4			801.292	42.223	51.95			437			10613.6	42934.2
											802.235	52.099																		4777.2	22601.4			654.8			801.763	41.864	52.082			436.8			10502	42993.8
											802.706	52.182																		4407.8	22628			651.8			802.235	42.19	52.099			437.8			9554.4	43029.8
											803.178	52.018																		4025.8	22587.8			628.4			802.706	42.054	52.182			437.4			8707	42885.6
											803.649	52.103																		4014.6	22463			680.8			803.178	42.499	52.018			437.2			8525.2	42780
											804.121	52.224																		4016	22369.8			645			803.649	42.22	52.103			435.4			8629.4	42533.4
											804.592	52.241																		4063	22287.8			657.2			804.121	42.582	52.224			436.6			8655.4	42278
											805.064	52.124																		3968	22176.2			633			804.592	42.758	52.241			436			8432.8	42051.2
											805.536	52.079																		4043	21997			666			805.064	43.076	52.124			436.4			8505.6	41800.2
											806.007	52.377																		4253.8	21974.6			667.8			805.536	42.833	52.079			436.4			9039.8	41793.4
											806.479	52.192																		4527.6	22030			657			806.007	43.284	52.377			436.8			9599.4	41663.6
											806.951	52.204																		4634.4	22061.4			662.2			806.479	42.826	52.192			437			9937.4	41869.4
											807.423	52.382																		4510.2	22171.8			647.6			806.951	43.358	52.204			436.6			9556.2	42072
											807.894	52.349																		4254.8	22339.4			661			807.423	43.434	52.382			435			8935.2	42251.6
											808.366	52.197																		4254.6	22387.4			680.4			807.894	42.944	52.349			437			9003.4	42368.2
											808.838	52.233																		4406.8	22412.8			644			808.366	43.295	52.197			435.8			9335	42540
											809.31	52.305																		4511.4	22428.8			641			808.838	43.485	52.233			436.2			9541.6	42541.2
											809.782	52.315																		4303.8	22482.8			656.6			809.31	43.47	52.305			436.8			9046.8	42585.8
											810.254	52.241																		3839.6	22428			613.2			809.782	43.153	52.315			437.8			8089.8	42472.4
											810.726	52.402																		3580.2	22298.6			643			810.254	42.858	52.241			436.6			7496.4	42284.6
											811.198	52.465																		3570.6	22201.4			650.4			810.726	43.021	52.402			434.8			7438.2	41972.8
											811.67	52.518																		3608.2	22069			641.8			811.198	43.503	52.465			437.2			7460.6	41668.4
											812.142	52.717																		3494.8	21977.8			636.8			811.67	43.175	52.518			436.8			7256.4	41453.4
											812.614	52.838																		3267.6	22008.4			643			812.142	43.604	52.717			434.6			6662.2	41358.4
											813.087	52.937																		3139.6	22058.2			633.2			812.614	43.444	52.838			437.2			6402.4	41356.8
											813.559	53.011																		3412.2	22049			658			813.087	44.173	52.937			436			6893	41264
											814.031	52.981																		3803.8	22122			636.2			813.559	44.154	53.011			436.4			7810.2	41343.8
											814.503	53.024																		4097	22162.6			653.8			814.031	44.57	52.981			435.2			8379.2	41444.8
											814.976	52.898																		3847.6	22226.8			640.2			814.503	44.061	53.024			436			7919.6	41532.2
											815.448	53.089																		3484.8	22231.8			658.2			814.976	44.142	52.898			438.2			7061.6	41637.2
											815.92	52.956																		3310.6	22304.4			674			815.448	44.42	53.089			437			6609.6	41627.4
											816.393	53.06																		3339.4	22161.4			655.6			815.92	44.327	52.956			437.8			6710.2	41460
											816.865	52.885																		3418.4	22141.6			641.6			816.393	44.229	53.06			436			6919.8	41343.8
											817.338	52.819																		3458	22015			651.6			816.865	44.391	52.885			435.8			6973.6	41239.6
											817.81	53.067																		3472.4	21841.2			678			817.338	44.531	52.819			437.4			6953.2	40960.4
											818.283	53.027																		3372.6	21868.8			661.2			817.81	44.184	53.067			436.2			6797.8	40824
											818.755	52.978																		3224.4	21865.4			652.6			818.283	43.747	53.027			436.8			6531.4	40847.8
											819.228	53.035																		3046.4	21958.4			657.4			818.755	43.966	52.978			436.6			6091.2	41060.8
											819.701	53.168																		2870.2	22093.2			663.4			819.228	43.937	53.035			435.2			5686	41272.2
											820.173	53.18																		2875	22219.4			663.6			819.701	44.099	53.168			434.8			5678.2	41407.8
											820.646	53.201																		3139.6	22228.6			636.8			820.173	44.035	53.18			437.6			6320.4	41413.4
											821.119	53.276																		3487	22240.4			655.8			820.646	43.931	53.201			435.2			7100.4	41421.8
											821.592	53.391																		3669.2	22192.4			649.6			821.119	44.354	53.276			438.2			7457.6	41271.6
											822.064	53.384																		3466.8	22082.2			679			821.592	44.128	53.391			436			6996.6	40979
											822.537	53.469																		3086.4	21850.8			667.4			822.064	43.95	53.384			436.4			6171.4	40550.4
											823.01	53.362																		2861.4	21611			660			822.537	44.039	53.469			436			5658.8	40038.4
											823.483	53.512																		2821.8	21292.6			645.2			823.01	44.323	53.362			435.8			5556	39521.4
											823.956	53.415																		2829.2	21010.4			646.6			823.483	44.127	53.512			436.8			5592.8	38883.6
											824.429	53.33																		2930.4	20795.8			655			823.956	45.066	53.415			438			5704	38550.6
											824.902	53.588																		2935.8	20662.2			626.8			824.429	44.591	53.33			434.4			5805	38364.2
											825.375	53.477																		3132.6	20721			700.2			824.902	44.862	53.588			436.8			6122.2	38289.2
											825.848	53.586																		3159.2	20818			651			825.375	44.788	53.477			438.2			6251.2	38547.4
											826.321	53.721																		3084.6	20973			636.4			825.848	44.737	53.586			435.2			6108.8	38762
											826.794	53.799																		2956.6	21060.2			629.8			826.321	44.575	53.721			436.2			5849.8	38827
											827.267	53.83																		2961.4	21124.6			647.6			826.794	44.881	53.799			435.6			5803	38891.6
											827.741	53.945																		3190.4	21149.6			683			827.267	44.956	53.83			435.4			6260.4	38916.4
											828.214	53.823																		3315.4	21162			658.6			827.741	45.344	53.945			435.6			6517.8	38857
											828.687	53.853																		3239.6	21073.6			655.4			828.214	44.725	53.823			437.4			6433.4	38778.4
											829.16	53.848																		3085.4	20923			662.4			828.687	44.609	53.853			437.6			6094	38476.8
											829.634	54.045																		2969.8	20768.6			669.6			829.16	45.166	53.848			437.4			5762.4	38194.2
											830.107	53.929																		2772.2	20625.4			619.8			829.634	44.819	54.045			436.4			5422.2	37792.4
											830.581	53.718																		2587	20433.8			654.4			830.107	45.388	53.929			438.2			4912.4	37515.6
											831.054	53.704																		2340.4	20198.8			630.8			830.581	44.495	53.718			438			4473	37224.2
											831.527	54.093																		2243.8	20226.8			649			831.054	45.056	53.704			435.2			4188.6	37288.4
											832.001	53.896																		2248.2	20391.6			688			831.527	45.601	54.093			436.2			4109.4	37327.2
											832.474	53.696																		2233	20609.6			649.2			832.001	45.2	53.896			435			4153.2	37867.8
											832.948	53.868																		2358.8	20726.6			685			832.474	45.521	53.696			437.4			4362	38222.4
											833.422	53.543																		2454	20820			684			832.948	45.471	53.868			436			4576.6	38276.8
											833.895	53.552																		2597.4	20685.4			652.6			833.422	45.437	53.543			434.4			4932.8	38256.4
											834.369	53.717																		2897.4	20596.6			684.6			833.895	44.83	53.552			437			5620.6	38081.6
											834.843	53.504																		3257.8	20443			681.2			834.369	45.505	53.717			438			6343.4	37679.2
											835.316	53.409																		3427.6	20166			647			834.843	45.107	53.504			435.8			6811.4	37312
											835.79	53.397																		3299.4	19857			663.8			835.316	45.01	53.409			436.8			6519.4	36798.2
											836.264	53.294																		2906.4	19606.8			635.2			835.79	44.802	53.397			434.8			5704.6	36339.4
											836.738	53.586																		2634.6	19339.2			637.4			836.264	45.582	53.294			437.8			5019	35904
											837.212	53.59																		2402.8	19299.6			662.4			836.738	44.674	53.586			435.6			4558.2	35639
											837.685	53.619																		2281.2	19271			669			837.212	44.659	53.59			435.2			4279	35583
											838.159	53.828																		2216.8	19369.6			675.6			837.685	44.828	53.619			437.2			4113.6	35746.2
											838.633	53.851																		2142	19547.4			659.2			838.159	44.906	53.828			435.8			3961.2	35940.8
											839.107	53.864																		2087.8	19701.6			626.4			838.633	45.637	53.851			436.6			3828.6	36211.2
											839.581	54.051																		2159	19831.8			684.8			839.107	45.607	53.864			437.8			3917.2	36443.6
											840.055	54.063																		2206.4	20024.2			655.4			839.581	45.709	54.051			438			4048.6	36674.2
											840.529	54.174																		2280.4	20082.4			648.4			840.055	45.513	54.063			435.4			4234.2	36776.6
											841.004	53.815																		2253.2	20158.4			642			840.529	45.581	54.174			434.2			4176.8	36843.2
											841.478	54.105																		2241	20007.4			636.6			841.004	45.756	53.815			434.4			4143	36805.2
											841.952	53.983																		2250	19974.2			657.4			841.478	45.851	54.105			433.8			4130.8	36549.6
											842.426	54.284																		2165.8	19828.8			649.8			841.952	45.335	53.983			435.6			3993.8	36360.4
											842.9	54.278																		2053	19751.6			657.2			842.426	45.638	54.284			435.2			3715.6	36019
											843.375	54.238																		1864.6	19624.4			659.4			842.9	45.797	54.278			434.6			3291	35789.4
											843.849	54.47																		1834.8	19565.8			681			843.375	45.397	54.238			437.8			3222.6	35704.4
											844.323	54.239																		1870.2	19647.6			613.6			843.849	46.376	54.47			436.2			3323.2	35706
											844.798	54.253																		2044.6	19722.6			662.8			844.323	45.341	54.239			435.8			3710.4	35994.4
											845.272	54.46																		2224.4	19870.2			695			844.798	46.219	54.253			438.2			4004	36255.6
											845.747	54.187																		2271.8	20061.2			680.2			845.272	46.47	54.46			435.4			4105.2	36472.6
											846.221	54.415																		2218	20086.6			649.2			845.747	46.052	54.187			436.6			4055.8	36700.2
											846.695	54.269																		2166	20210.8			730			846.221	46.058	54.415			436.2			3847.8	36776.4
											847.17	54.538																		1921	20184.2			661.8			846.695	45.809	54.269			436.4			3410.6	36825.4
											847.645	54.333																		1842.2	20192			647.8			847.17	46.098	54.538			435.6			3238.8	36660.4
											848.119	54.04																		1884	20109			663.6			847.645	45.718	54.333			437.6			3333	36642.6
											848.594	54.342																		1963	19941.2			654.8			848.119	46.96	54.04			436.8			3440.6	36529.2
											849.068	54.536																		1996.8	19797.6			647.2			848.594	46.378	54.342			435.8			3557.2	36065.4
[truncated: 485 more rows]
[truncated: 11 more columns]

## Sheet: 2-3um_3
MeasName	CaseName	UserName	Objective	Aperture	ImageLoc	MeasType	nDateTime	nDateTimeDarkRef	CropLow	CropHigh	WaveMerge	MeasMerge	IntUV	IntVis	IntNIR1	IntNIR2	AvgUV	AvgVis	AvgNIR1	AvgNIR2	ResFactVis	ResFactNIR1	ResFactNIR2	MergeUVLow	MergeUVHigh	MergeNIR1Low	MergeNIR1High	MergeNIR2Low	MergeNIR2High	RawMeasUV	RawMeasVis	RawMeasNIR1	RawMeasNIR2	RawDarkUV	WaveNIR2	WaveNIR1	WaveVis	MeasUV	MeasVis	MeasNIR1	MeasNIR2	RawDarkVis	RawDarkNIR1	RawDarkNIR2	RawRefUV	RawRefVis	RawRefNIR1	RawRefNIR2	Math
[truncated: 2,048 more rows]
[truncated: 11 more columns]

[truncated: 7 more sheets: 4-5um_1, 4-5um_2, 4-5um_3, 10-12um_1, 10-12um_2, 10-12_3, Background]
